# Supplementary material for: Insight into the cryptic diversity and phylogeography of the peculiar fried egg jellyfish Phacellophora (Cnidaria, Scyphozoa, Ulmaridae)
Source: PeerJ. 2022 Mar 31;10:e13125. doi: 10.7717/peerj.13125 (PMC8977069; doi:10.7717/peerj.13125)
Supplement: Supplemental Information 1 — (Note that some unavailable data could not be included, e.g., Zavolokin, Glebov & Kosenok, 2008; Il’inskii & Zavolokin, 2011) [file peerj-10-13125-s001.xlsx]

## Sheet: Phacellophora_observations
Year	Location	latitude	longitude	Positional accuracy (meters)	Source
1835	Kamchatka peninsula, NE coast of Siberia	55.652221	162.146186	Aprox.	Brandt 1835
1838	Harbor of Petropaulowsk, Kamtschatka, Russia	53.008908	158.645811	Aprox.	Brandt, 1838
1838	Sitka, Alaska	57.030853	-135.396439	Aprox.	Brandt, 1838
1863	Monterey Bay	36.725550	-121.841265	Aprox.	www.gbif.org, gbifID 1319060292
1865	San Francisco Harbor, USA	37.763790	-122.380497	Aprox.	Agassiz, 1865
1868	Maine, NE USA	44.913311	-67.014588	4810.0	www.gbif.org, gbifID 1039245917
1869	Eastport, Bay of Fundy, USA	44.916619	-66.992006	Aprox.	Verril, 1869
1877	Messina, Italy	38.192472	15.579017	Aprox.	Haeckel, 1880
1880	Port Townsend, WA	48.107005	-122.774425	Aprox.	Haeckel, 1880
1888	"Discovery Harbor", E Arctic	81.733333	-64.750000		Fewkes, 1888
1895	Between Pribilof and Fox Islands, Alaska	54.9	-168.983		www.gbif.org, gbifID 1320830732
1901	Naples, Italy	40.828851	14.278211	Aprox.	Mayer, 1910
1902	Off Montevideo, Uruguay	-34.033333	-49.116667		Browne, 1908
1904	Woods Hole	41.523297	-70.676574	Aprox.	Hargitt, 1904
1904	Paramushiru, Kurile Islands	50.499453	155.465479	Aprox.	Kishinouye, 1910
1906	Aleutian Islands, Near Islands, Attu Island, Alaska	52.0167	174.65		www.gbif.org, gbifID 1317772681
1910	Misaki, Japan	34.326987	135.140295	Aprox.	Kishinouye, 1910
1910	Suruga Bay, Japan	34.879418	138.407190	Aprox.	Kishinouye, 1910
1910	Japan	35.030961	139.459900	Aprox.	Mayer, 1910
1910	W of Azores	36.866667	-39.916667		Kramp, 1948
1910	Port Townsend, WA	48.108713	-122.762003	Aprox.	Mayer, 1910
1910	Straits of Fuca, WA	48.241614	-123.385948	Aprox.	Mayer, 1910
1920	Cape Cod, W Side Of Basin Off Cape, Massachusetts, NE USA	42.6167	-69.45		www.gbif.org, gbifID 1322944743
1927	Angola	-13.975	11.725	500.0	www.gbif.org, gbifID 1427457636
1929	Coast of Posillipo, Gulf of Naples, Italy	40.804052	14.214027	Aprox.	Fedele, 1938
1939	SE Iceland	64.022929	-15.083414	Aprox.	Kramp, 1939
1940	Cape Verde	16.051890	-23.852052	Aprox.	Stiasny, 1940
1947	Japan	37.602386	141.985544	Aprox.	Uchida, 1947
1950-1952	Off New Zealand	-42.166667	170.166667		Kramp, 1968
1952	Off Chiloé Island, Chile	-41.783333	-73.350000		Kramp, 1952
1954	Japan	38.635229	141.738351	Aprox.	Uchida, 1954
1954	Japan	38.729567	141.826242	Aprox.	Chiu, 1954
1955	Gulf of Guinea	3.768471	4.474465	Aprox.	Kramp, 1955
1960	IWA Marine Station, Japan	35.142143	139.169052	Aprox.	Uchida, 1970
1962	Shikake, Japan	34.204396	134.715459	Aprox.	Uchida, 1970
1964	1 mi. off Little Port Walter, Alaska	55.74	-134.68		www.gbif.org, gbifID 1050352113
1966	Off Concepción, Chile	-38.266667	-74.316667		Kramp, 1966
1973	Off Chile	34.000000	-73.000000	Aprox.	Fagetti, 1973
1974	Yaquina Bay, Oregon, NW USA	44.615658	-124.019722	Aprox.	www.gbif.org, gbifID 1321150809
1976	Vancouver Island, Bamfield Inlet	48.825083	-125.137733	Aprox.	www.gbif.org, gbifID 1322095155
1976	Vancouver Island, Bamfield Inlet	48.825084	-125.137735	Aprox.	www.gbif.org, gbifID 1322285785
1978	NW of the Azores	42.17	-35.38		www.gbif.org, gbifID 1322188444
1978	Between New Foundland and the Azores	42.5	-36.27		www.gbif.org, gbifID 1321407718
1978	San Juan Islands, San Juan Island, Friday Harbor, Friday Harbor Labs Dock	48.536256	-123.015781	Aprox.	www.gbif.org, gbifID 1319545754
1982	Leigh, New Zealand	-36.286799	174.830380	Aprox.	Larson, 1986
1986	Saanich Inlet, British Columbia, Canada	48.645454	-123.513735	Aprox.	Strand & Hamner, 1988
1987	E of Saguenay River, on N shore of St. Lawrence Estuary, SE Canada	48.35	-69.4		www.gbif.org, gbifID 1804621376
1989	Golfo Nuevo, Argentina	-42.656548	-64.797161	Aprox.	Mianzan, 1989
1989	Bering Sea	56.57	-169.38		www.gbif.org, gbifID 190319442
1989	Bering Sea	56.57	-169.38		www.gbif.org, gbifID 190319418
1991	Alboran Sea, JSL1 dive 2955, 216m	35.816667	-5.066667		Mills et al. 1996
1999	California	39.628822	-124.282507	Aprox.	www.gbif.org, gbifID 609468988
1981 - 2017	Golfo Nuevo, Argentina	-42.795766	-64.345348	Aprox.	Schiariti (2018)
1981 - 2017	Golfo San Jorge	-45.995399	-65.786489	Aprox.	Schiariti (2018)
1981 - 2017	Golfo San Jorge	-46.360541	-65.799664	Aprox.	Schiariti (2018)
1981 - 2017	Golfo San Jorge	-46.884940	-66.645611	Aprox.	Schiariti (2018)
2000	Japan	34.7267	138.5717		www.gbif.org, gbifID 2265752377
2002	Chiloé Island and adjacent areas, Chile	-42.588133	-73.454594	Aprox.	Palma et al., 2007
2002	Oregon, USA	42.690000	-124.470000		Suchman et al., 2008
2003	North Atlantic	42.29	-67.49		Sparmann, 2008
2005	Monterey Bay, California, USA	36.8007413	-121.947311	24281	https://www.inaturalist.org/observations/40992194
2006	Natural Park of Garajau, Caniço - Madeira	32.640458	-16.832443	Aprox.	Manfred Kaufmann
2007	Gulf of Maine, New England, USA	42.29	-67.49		Ortman et al., 2010
2007	Galicia, Spain	43.140142	-9.246033	Aprox.	Marevision, https://www.alamy.com/stock-photo-egg-yolk-jellyfish-phacellophora-camtschatica-galicia-spain-59235071.html?pv=1&stamp=2&imageid=4A1AE6A5-A528-4100-8F25-56CAC95A6B8A&p=186392&n=0&orientation=0&pn=1&searchtype=0&IsFromSearch=1
2008	Peru	-12.217891	-79.685211	Aprox.	Ayón et al., 2008
2008	Bamfield, BC, Canada	48.8303412743	-125.1385471707	1500	https://www.inaturalist.org/observations/16052469
2009	San Quintín, Baja California Sur, Mexico	30.34	-115.97		Abboud et al., 2018
2009	San Quintín, Baja California Sur, Mexico	30.34	-115.97		Abboud et al., 2018
2009	San Quintín, Baja California Sur, Mexico	30.34	-115.97		Abboud et al., 2018
2009	San Quintín, Baja California Sur, Mexico	30.34	-115.97		Abboud et al., 2018
2009	San Quintín, Baja California Sur, Mexico	30.34	-115.97		Abboud et al., 2018
2009	San Quintín, Baja California Sur, Mexico	30.34	-115.97		Abboud et al., 2018
2009	California	32.7012	-117.3265		www.gbif.org, gbifID 1802307120
2009	California	32.7063	-119.0087		www.gbif.org, gbifID 1802300895
2009	California	32.7095	-118.7358		www.gbif.org, gbifID 1802300788
2009	California	32.7103	-118.4635		www.gbif.org, gbifID 1802300517
2009	California	32.7128	-118.1885		www.gbif.org, gbifID 1802300321
2009	California	32.8068	-117.412		www.gbif.org, gbifID 1802306976
2009	California	32.9078	-117.5793		www.gbif.org, gbifID 1802306595
2009	California	33.0285	-117.7473		www.gbif.org, gbifID 1802306658
2009	California	33.3815	-119.7487		www.gbif.org, gbifID 1802301571
2009	California	33.4805	-119.594		www.gbif.org, gbifID 1802301378
2009	California	33.5898	-119.4378		www.gbif.org, gbifID 1802301451
2009	California	33.6932	-119.2772		www.gbif.org, gbifID 1802301156
2009	California	34.0647	-120.573		www.gbif.org, gbifID 1802302232
2009	California	34.1665	-120.4697		www.gbif.org, gbifID 1802302013
2009	California	34.3075	-120.2937		www.gbif.org, gbifID 1802301885
2009	California	34.9887	-121.1062		www.gbif.org, gbifID 1802308923
2009	California	34.9893	-120.7268		www.gbif.org, gbifID 1802307260
2009	California	34.9895	-121.1073		www.gbif.org, gbifID 1802308916
2009	California	34.9897	-120.8723		www.gbif.org, gbifID 1802308121
2009	California	34.9898	-120.782		www.gbif.org, gbifID 1802307732
2009	California	34.9907	-120.9645		www.gbif.org, gbifID 1802308443
2009	California	34.9913	-120.7417		www.gbif.org, gbifID 1802307579
2009	California	34.9948	-120.8718		www.gbif.org, gbifID 1802308176
2009	California	34.995	-120.965		www.gbif.org, gbifID 1802308634
2009	California	34.9972	-120.7897		www.gbif.org, gbifID 1802307902
2009	California	35.6913	-121.6902		www.gbif.org, gbifID 1802303796
2009	California	35.6918	-121.4183		www.gbif.org, gbifID 1802302952
2009	California	35.6925	-121.5043		www.gbif.org, gbifID 1802303338
2009	California	35.6927	-121.8577		www.gbif.org, gbifID 1802303822
2009	California	35.6937	-121.3553		www.gbif.org, gbifID 1802302593
2009	California	35.6937	-121.6912		www.gbif.org, gbifID 1802303613
2009	California	35.6948	-121.8538		www.gbif.org, gbifID 1802304100
2009	California	35.6963	-121.3588		www.gbif.org, gbifID 1802302472
2009	California	35.7013	-121.5082		www.gbif.org, gbifID 1802303227
2009	California	35.7015	-121.4442		www.gbif.org, gbifID 1802302808
2009	Carmel-by-the-Sea, California, United States	36.5252876282	-121.9301757813		http://www.inaturalist.org/observations/3315
2009	California	36.57	-122.0258		www.gbif.org, gbifID 1802286099
2009	California	36.5735	-122.0245		www.gbif.org, gbifID 1802286472
2009	California	36.5755	-122.1632		www.gbif.org, gbifID 1802286988
2009	California	36.5862	-122.1643		www.gbif.org, gbifID 1802286522
2009	California	36.5922	-122.0277		www.gbif.org, gbifID 1802286163
2009	California	36.5957	-122.1593		www.gbif.org, gbifID 1802286924
2009	California	36.6338	-122.0372		www.gbif.org, gbifID 1802287279
2009	California	36.6422	-122.051		www.gbif.org, gbifID 1802287702
2009	California	36.6563	-122.0408		www.gbif.org, gbifID 1802287691
2009	California	36.663	-121.9325		www.gbif.org, gbifID 1802287086
2009	California	36.6857	-122.094		www.gbif.org, gbifID 1802288867
2009	California	36.6863	-122.101		www.gbif.org, gbifID 1802289272
2009	California	36.6925	-122.1042		www.gbif.org, gbifID 1802289108
2009	California	36.7007	-121.8932		www.gbif.org, gbifID 1802288531
2009	California	36.7422	-121.9765		www.gbif.org, gbifID 1802288720
2009	California	36.768	-121.8763		www.gbif.org, gbifID 1802288278
2009	California	36.7692	-121.8478		www.gbif.org, gbifID 1802287931
2009	California	36.7703	-121.8713		www.gbif.org, gbifID 1802288235
2009	California	36.8332	-121.9688		www.gbif.org, gbifID 1802289396
2009	California	36.8395	-122.0018		www.gbif.org, gbifID 1802289654
2009	California	36.9658	-122.7472		www.gbif.org, gbifID 1802291180
2009	California	36.9682	-122.286		www.gbif.org, gbifID 1802290126
2009	California	36.9707	-122.592		www.gbif.org, gbifID 1802291125
2009	California	36.972	-122.4183		www.gbif.org, gbifID 1802290802
2009	California	36.9727	-122.2835		www.gbif.org, gbifID 1802289804
2009	California	36.9727	-122.3613		www.gbif.org, gbifID 1802290108
2009	California	36.9727	-122.7558		www.gbif.org, gbifID 1802291617
2009	California	36.973	-122.58		www.gbif.org, gbifID 1802291007
2009	California	36.9768	-122.4173		www.gbif.org, gbifID 1802290600
2009	California	36.9795	-122.3675		www.gbif.org, gbifID 1802290477
2009	California	37.2602	-122.821		www.gbif.org, gbifID 1802293108
2009	California	37.2613	-122.9712		www.gbif.org, gbifID 1802293370
2009	California	37.2617	-122.6488		www.gbif.org, gbifID 1802292490
2009	California	37.2632	-122.5683		www.gbif.org, gbifID 1802291828
2009	California	37.2632	-122.8007		www.gbif.org, gbifID 1802292829
2009	California	37.2633	-122.575		www.gbif.org, gbifID 1802291939
2009	California	37.2647	-122.6368		www.gbif.org, gbifID 1802292273
2009	California	37.2665	-123.1427		www.gbif.org, gbifID 1802293935
2009	California	37.268	-123.151		www.gbif.org, gbifID 1802293998
2009	California	37.2702	-122.9917		www.gbif.org, gbifID 1802293447
2009	California	37.2742	-122.6445		www.gbif.org, gbifID 1802292600
2009	California	37.2742	-122.8025		www.gbif.org, gbifID 1802293308
2009	California	37.276	-123.1358		www.gbif.org, gbifID 1802294252
2009	California	37.2765	-122.5508		www.gbif.org, gbifID 1802291969
2009	California	37.2808	-122.9722		www.gbif.org, gbifID 1802293882
2009	California	37.5898	-122.8188		www.gbif.org, gbifID 1802299900
2009	California	37.59	-122.822		www.gbif.org, gbifID 1802300156
2009	California	37.5985	-122.8182		www.gbif.org, gbifID 1802299683
2009	California	37.603	-122.8202		www.gbif.org, gbifID 1802299733
2009	California	37.6447	-123.2005		www.gbif.org, gbifID 1802296371
2009	California	37.6478	-123.0397		www.gbif.org, gbifID 1802295766
2009	California	37.6487	-123.2005		www.gbif.org, gbifID 1802296689
2009	California	37.6527	-123.1905		www.gbif.org, gbifID 1802296866
2009	California	37.6543	-123.0272		www.gbif.org, gbifID 1802296314
2009	California	37.666	-123.0452		www.gbif.org, gbifID 1802296007
2009	California	37.6832	-122.9087		www.gbif.org, gbifID 1802294755
2009	California	37.6925	-122.9097		www.gbif.org, gbifID 1802294477
2009	California	37.6927	-122.8953		www.gbif.org, gbifID 1802295062
2009	California	37.6938	-122.8957		www.gbif.org, gbifID 1802295006
2009	California	37.7297	-123.1347		www.gbif.org, gbifID 1802297325
2009	California	37.733	-123.1223		www.gbif.org, gbifID 1802296979
2009	California	37.7368	-123.1275		www.gbif.org, gbifID 1802297119
2009	California	37.7793	-122.8638		www.gbif.org, gbifID 1802295584
2009	California	37.7882	-122.838		www.gbif.org, gbifID 1802295375
2009	California	37.7905	-122.8512		www.gbif.org, gbifID 1802295434
2009	California	37.8728	-123.3037		www.gbif.org, gbifID 1802297631
2009	California	37.875	-123.3053		www.gbif.org, gbifID 1802297656
2009	California	37.8762	-123.4822		www.gbif.org, gbifID 1802298136
2009	California	37.8768	-123.305		www.gbif.org, gbifID 1802297920
2009	California	37.8775	-123.4873		www.gbif.org, gbifID 1802298351
2009	California	37.8782	-123.4553		www.gbif.org, gbifID 1802298233
2009	California	38.1577	-123.4672		www.gbif.org, gbifID 1802299394
2009	California	38.1603	-123.3553		www.gbif.org, gbifID 1802299121
2009	California	38.1628	-123.1535		www.gbif.org, gbifID 1802298679
2009	California	38.1637	-123.358		www.gbif.org, gbifID 1802299198
2009	California	38.1693	-123.1495		www.gbif.org, gbifID 1802298844
2009	California	38.4522	-124.0512		www.gbif.org, gbifID 1802304807
2009	California	38.455	-123.371		www.gbif.org, gbifID 1802304252
2009	California	38.4563	-124.055		www.gbif.org, gbifID 1802305155
2009	California	38.4567	-123.6967		www.gbif.org, gbifID 1802304565
2009	California	38.457	-123.6897		www.gbif.org, gbifID 1802304510
2009	California	39.1182	-123.7713		www.gbif.org, gbifID 1802305150
2009	California	39.1233	-124.332		www.gbif.org, gbifID 1802305459
2009	California	39.1238	-124.0112		www.gbif.org, gbifID 1802305332
2009	California	39.1382	-124.5963		www.gbif.org, gbifID 1802305931
2009	California	39.8242	-124.7052		www.gbif.org, gbifID 1802306193
2009	California	39.8248	-124.3873		www.gbif.org, gbifID 1802306197
2009	California	39.8257	-124.0977		www.gbif.org, gbifID 1802306046
2009	Olympia, WA, USA	47.0585611111	-122.8998555556		https://www.inaturalist.org/observations/34485663
2006 - 2012	Isla del Coco, Costa Rica (50–300 m)	5.565833	-87.047700		Corrales-Ugalde et al., 2017
2006 - 2012	Isla del Coco, Costa Rica (310 m)	5.577333	-87.059283		Corrales-Ugalde et al., 2017
2006 - 2012	Isla del Coco, Costa Rica (300 m)	5.577833	-87.057883		Corrales-Ugalde et al., 2017
2006 - 2012	Isla del Coco, Costa Rica (300 m, 315 m, 330 m, 320 m, 302 m)	5.579217	-87.058400		Corrales-Ugalde et al., 2017
2010	California	32.7113	-118.1948		www.gbif.org, gbifID 1801979015
2010	California	32.7118	-117.3347		www.gbif.org, gbifID 1801986409
2010	California	32.7128	-119.002		www.gbif.org, gbifID 1801979499
2010	California	32.7133	-118.7387		www.gbif.org, gbifID 1801979391
2010	California	32.8172	-117.4255		www.gbif.org, gbifID 1801986251
2010	California	32.9138	-117.5767		www.gbif.org, gbifID 1801986142
2010	California	33.0113	-117.7472		www.gbif.org, gbifID 1801985742
2010	California	33.3792	-119.7568		www.gbif.org, gbifID 1801980194
2010	California	33.4802	-119.6028		www.gbif.org, gbifID 1801980144
2010	California	33.5818	-119.433		www.gbif.org, gbifID 1801979891
2010	California	33.6847	-119.2837		www.gbif.org, gbifID 1801979652
2010	California	33.9117	-120.7		www.gbif.org, gbifID 1801981241
2010	California	34.0695	-120.5742		www.gbif.org, gbifID 1801980978
2010	California	34.1707	-120.4705		www.gbif.org, gbifID 1801980893
2010	California	34.3195	-120.2903		www.gbif.org, gbifID 1801980408
2010	California	34.3203	-120.2962		www.gbif.org, gbifID 1801980508
2010	California	34.9938	-120.7315		www.gbif.org, gbifID 1801986513
2010	California	34.9948	-120.7873		www.gbif.org, gbifID 1801986808
2010	California	35.6975	-121.6845		www.gbif.org, gbifID 1801981788
2010	California	35.7005	-121.4303		www.gbif.org, gbifID 1801981355
2010	California	35.7043	-121.5047		www.gbif.org, gbifID 1801981501
2010	California	36.5727	-122.0347		www.gbif.org, gbifID 1801963839
2010	California	36.5728	-122.1773		www.gbif.org, gbifID 1801964506
2010	California	36.575	-122.0295		www.gbif.org, gbifID 1801964023
2010	California	36.5847	-122.1702		www.gbif.org, gbifID 1801964621
2010	California	36.5885	-122.0315		www.gbif.org, gbifID 1801964283
2010	California	36.6383	-122.0467		www.gbif.org, gbifID 1801965306
2010	California	36.6383	-122.0517		www.gbif.org, gbifID 1801965546
2010	California	36.6438	-122.0443		www.gbif.org, gbifID 1801965846
2010	California	36.653	-121.9435		www.gbif.org, gbifID 1801965047
2010	California	36.6592	-121.9462		www.gbif.org, gbifID 1801965244
2010	California	36.6652	-121.9523		www.gbif.org, gbifID 1801964913
2010	California	36.6887	-122.1083		www.gbif.org, gbifID 1801967935
2010	California	36.6927	-122.1032		www.gbif.org, gbifID 1801968240
2010	California	36.7	-122.1083		www.gbif.org, gbifID 1801968502
2010	California	36.7042	-121.903		www.gbif.org, gbifID 1801966792
2010	California	36.7062	-121.9048		www.gbif.org, gbifID 1801966826
2010	California	36.7102	-121.9108		www.gbif.org, gbifID 1801967082
2010	California	36.7187	-121.92		www.gbif.org, gbifID 1801966587
2010	California	36.7317	-121.9748		www.gbif.org, gbifID 1801967502
2010	California	36.7352	-121.9713		www.gbif.org, gbifID 1801967548
2010	California	36.7368	-121.9678		www.gbif.org, gbifID 1801967849
2010	California	36.7468	-121.9852		www.gbif.org, gbifID 1801967346
2010	California	36.7623	-121.8618		www.gbif.org, gbifID 1801966008
2010	California	36.7645	-121.858		www.gbif.org, gbifID 1801966229
2010	California	36.7688	-121.8843		www.gbif.org, gbifID 1801965906
2010	California	36.780	-121.830		www.jellywatch.org
2010	California	36.8387	-121.969		www.gbif.org, gbifID 1801969135
2010	California	36.8407	-121.9655		www.gbif.org, gbifID 1801968606
2010	California	36.8428	-121.9782		www.gbif.org, gbifID 1801968683
2010	California	36.8445	-121.9702		www.gbif.org, gbifID 1801968984
2010	California	36.9725	-122.2853		www.gbif.org, gbifID 1801969395
2010	California	36.973	-122.5777		www.gbif.org, gbifID 1801970461
2010	California	36.9753	-122.3673		www.gbif.org, gbifID 1801969714
2010	California	36.9763	-122.7417		www.gbif.org, gbifID 1801970749
2010	California	36.9777	-122.4167		www.gbif.org, gbifID 1801969930
2010	California	36.978	-122.5867		www.gbif.org, gbifID 1801970430
2010	California	36.9785	-122.3712		www.gbif.org, gbifID 1801969351
2010	California	36.9785	-122.422		www.gbif.org, gbifID 1801969948
2010	California	36.9785	-122.7562		www.gbif.org, gbifID 1801970641
2010	California	37.266	-122.5595		www.gbif.org, gbifID 1801970958
2010	California	37.266	-122.642		www.gbif.org, gbifID 1801971409
2010	California	37.2687	-122.9787		www.gbif.org, gbifID 1801972378
2010	California	37.2692	-122.8233		www.gbif.org, gbifID 1801972025
2010	California	37.2697	-122.9758		www.gbif.org, gbifID 1801972441
2010	California	37.27	-123.1507		www.gbif.org, gbifID 1801972781
2010	California	37.2708	-122.8107		www.gbif.org, gbifID 1801972047
2010	California	37.271	-122.5748		www.gbif.org, gbifID 1801971088
2010	California	37.2713	-122.652		www.gbif.org, gbifID 1801971584
2010	California	37.2713	-123.1348		www.gbif.org, gbifID 1801972788
2010	California	37.2752	-122.8205		www.gbif.org, gbifID 1801971836
2010	California	37.5843	-122.8262		www.gbif.org, gbifID 1801978915
2010	California	37.5895	-122.826		www.gbif.org, gbifID 1801978436
2010	California	37.5927	-122.8295		www.gbif.org, gbifID 1801978133
2010	California	37.5932	-122.8232		www.gbif.org, gbifID 1801978259
2010	California	37.601	-122.8357		www.gbif.org, gbifID 1801978707
2010	California	37.6475	-123.1972		www.gbif.org, gbifID 1801974605
2010	California	37.6522	-123.0362		www.gbif.org, gbifID 1801974114
2010	California	37.6525	-123.2095		www.gbif.org, gbifID 1801974469
2010	California	37.6537	-123.0347		www.gbif.org, gbifID 1801973623
2010	California	37.6538	-123.0362		www.gbif.org, gbifID 1801973817
2010	California	37.654	-123.1945		www.gbif.org, gbifID 1801975052
2010	California	37.6548	-123.2002		www.gbif.org, gbifID 1801974805
2010	California	37.6657	-123.0487		www.gbif.org, gbifID 1801974128
2010	California	37.6968	-122.9077		www.gbif.org, gbifID 1801973215
2010	California	37.6973	-122.9087		www.gbif.org, gbifID 1801973420
2010	California	37.7032	-122.9042		www.gbif.org, gbifID 1801973069
2010	California	37.7348	-123.129		www.gbif.org, gbifID 1801975282
2010	California	37.7428	-123.1323		www.gbif.org, gbifID 1801975447
2010	California	37.7478	-123.1428		www.gbif.org, gbifID 1801975421
2010	California	37.8855	-123.4693		www.gbif.org, gbifID 1801976000
2010	California	37.8893	-123.3248		www.gbif.org, gbifID 1801975782
2010	California	37.8897	-123.5132		www.gbif.org, gbifID 1801976101
2010	California	38.1575	-123.4755		www.gbif.org, gbifID 1801977554
2010	California	38.1583	-123.3653		www.gbif.org, gbifID 1801976668
2010	California	38.1618	-123.3612		www.gbif.org, gbifID 1801976985
2010	California	38.1628	-123.163		www.gbif.org, gbifID 1801976397
2010	California	38.1667	-122.9993		www.gbif.org, gbifID 1801976250
2010	California	38.1763	-123.4912		www.gbif.org, gbifID 1801977228
2010	California	38.1768	-123.363		www.gbif.org, gbifID 1801976884
2010	California	38.1768	-123.4848		www.gbif.org, gbifID 1801977500
2010	California	38.4592	-123.6977		www.gbif.org, gbifID 1801982325
2010	California	38.4607	-123.378		www.gbif.org, gbifID 1801981877
2010	California	38.4625	-124.0245		www.gbif.org, gbifID 1801982711
2010	California	38.4628	-123.221		www.gbif.org, gbifID 1801977720
2010	California	38.4657	-123.3812		www.gbif.org, gbifID 1801982156
2010	California	38.466	-123.231		www.gbif.org, gbifID 1801977997
2010	California	38.467	-123.7042		www.gbif.org, gbifID 1801982472
2010	California	39.1247	-123.7828		www.gbif.org, gbifID 1801982914
2010	California	39.1282	-124.589		www.gbif.org, gbifID 1801984327
2010	California	39.1297	-123.996		www.gbif.org, gbifID 1801983395
2010	California	39.1312	-124.3227		www.gbif.org, gbifID 1801983790
2010	California	39.1363	-124.582		www.gbif.org, gbifID 1801983931
2010	California	39.1437	-123.9983		www.gbif.org, gbifID 1801983355
2010	California	39.1457	-124.3168		www.gbif.org, gbifID 1801983734
2010	California	39.1458	-123.7907		www.gbif.org, gbifID 1801982938
2010	California	39.8252	-124.7045		www.gbif.org, gbifID 1801985586
2010	California	39.8267	-124.3893		www.gbif.org, gbifID 1801985291
2010	California	39.829	-124.1038		www.gbif.org, gbifID 1801984899
2010	California	39.8305	-124.3923		www.gbif.org, gbifID 1801985278
2010	California	39.831	-124.7065		www.gbif.org, gbifID 1801985578
2010	California	39.8327	-123.9197		www.gbif.org, gbifID 1801984363
2010	California	39.8348	-123.9157		www.gbif.org, gbifID 1801984432
2010	California	39.8433	-124.103		www.gbif.org, gbifID 1801984732
2010	NW USA	47.140	-122.900		www.jellywatch.org
2010	Sund Rock, Hood Canal, USA	47.432202	-123.116947		Moriarty et al. (2012)
2010	Washington, United States	47.57844	-122.548552		https://www.inaturalist.org/observations/24486661
2010	Washington, United States	47.57844	-122.548552		https://www.inaturalist.org/observations/24486667
2010	Washington, United States	47.578549	-122.546803		https://www.inaturalist.org/observations/24493063
2010	Washington, United States	47.578592	-122.548102		https://www.inaturalist.org/observations/24487145
2010	Capital, British Columbia, Canada	48.4278	-123.3653027778		https://www.inaturalist.org/observations/9517206
2010	Capital, BC, Canada	48.4391252879	-123.2849303066	244	https://www.inaturalist.org/observations/14216449
2010	McKenzie Bight	48.552905	-123.509042	87	https://www.inaturalist.org/observations/8444821
2010	Capital, BC, Canada	48.5533352781	-123.509863085	143	https://www.inaturalist.org/observations/59752342
2010	Washington, US	48.584955436	-123.1486413669	2145	https://www.inaturalist.org/observations/44402024
2010	Malahat Indian Reserve 11, British Columbia, Canada	48.628483	-123.472251		https://www.inaturalist.org/observations/8444807
2010	Bamfield, Canada	48.82	-125.13		Sparmann, 2008
2010	Bamfield, Canada	48.82	-125.13		Sparmann, 2008
2010	Pruth Harbour, Calvert Island, Central Coast A, BC V0P 1H0, Canada	51.6536019	-128.1301117	607	https://www.inaturalist.org/observations/19867105
2011	California	35.6975	-121.3573		www.gbif.org, gbifID 1802010671
2011	California	35.6988	-121.433		www.gbif.org, gbifID 1802010892
2011	California	36.5833	-122.0327		www.gbif.org, gbifID 1802001806
2011	California	36.5835	-122.034		www.gbif.org, gbifID 1802001644
2011	California	36.5835	-122.1733		www.gbif.org, gbifID 1802001839
2011	California	36.5838	-122.1737		www.gbif.org, gbifID 1802002046
2011	California	36.640	-121.920		www.jellywatch.org
2011	California	36.6482	-122.0557		www.gbif.org, gbifID 1802003017
2011	California	36.6487	-122.0525		www.gbif.org, gbifID 1802002690
2011	California	36.6547	-121.943		www.gbif.org, gbifID 1802002526
2011	California	36.6643	-121.9483		www.gbif.org, gbifID 1802002224
2011	California	36.6992	-122.1053		www.gbif.org, gbifID 1802004104
2011	California	36.6993	-122.1052		www.gbif.org, gbifID 1802004390
2011	California	36.7105	-121.914		www.gbif.org, gbifID 1802003640
2011	California	36.7133	-121.9095		www.gbif.org, gbifID 1802003399
2011	California	36.7403	-121.9783		www.gbif.org, gbifID 1802004099
2011	California	36.7432	-121.975		www.gbif.org, gbifID 1802003770
2011	California	36.7687	-121.869		www.gbif.org, gbifID 1802002997
2011	California	36.771	-121.8678		www.gbif.org, gbifID 1802003309
2011	California	36.8493	-121.979		www.gbif.org, gbifID 1802004825
2011	California	36.8493	-121.986		www.gbif.org, gbifID 1802004661
2011	California	36.9777	-122.4305		www.gbif.org, gbifID 1802005781
2011	California	36.9818	-122.377		www.gbif.org, gbifID 1802005491
2011	California	36.982	-122.2902		www.gbif.org, gbifID 1802005062
2011	California	36.9822	-122.3748		www.gbif.org, gbifID 1802005346
2011	California	36.9827	-122.4282		www.gbif.org, gbifID 1802005667
2011	California	36.9828	-122.2902		www.gbif.org, gbifID 1802005034
2011	California	36.985	-122.7583		www.gbif.org, gbifID 1802006203
2011	California	36.9857	-122.5932		www.gbif.org, gbifID 1802006054
2011	California	37.2705	-122.8185		www.gbif.org, gbifID 1802006741
2011	California	37.2717	-122.985		www.gbif.org, gbifID 1802006702
2011	California	37.2735	-122.634		www.gbif.org, gbifID 1802006512
2011	California	37.2737	-123.155		www.gbif.org, gbifID 1802007044
2011	California	37.6602	-123.2057		www.gbif.org, gbifID 1802008124
2011	California	37.6622	-123.2037		www.gbif.org, gbifID 1802007735
2011	California	37.6628	-123.2052		www.gbif.org, gbifID 1802007907
2011	California	37.6643	-123.0578		www.gbif.org, gbifID 1802007544
2011	California	37.6985	-122.9085		www.gbif.org, gbifID 1802007360
2011	California	37.7	-122.9043		www.gbif.org, gbifID 1802007204
2011	California	37.7415	-123.1352		www.gbif.org, gbifID 1802008526
2011	California	37.7477	-123.1423		www.gbif.org, gbifID 1802008294
2011	California	37.8825	-123.4953		www.gbif.org, gbifID 1802009026
2011	California	37.8828	-123.3153		www.gbif.org, gbifID 1802008976
2011	California	37.8855	-123.323		www.gbif.org, gbifID 1802008788
2011	California	38.162	-123.488		www.gbif.org, gbifID 1802010391
2011	California	38.1643	-123.4828		www.gbif.org, gbifID 1802010232
2011	California	38.1645	-123.3557		www.gbif.org, gbifID 1802010105
2011	California	38.1662	-123.1682		www.gbif.org, gbifID 1802009629
2011	California	38.167	-123.1638		www.gbif.org, gbifID 1802009394
2011	California	38.1682	-123.3663		www.gbif.org, gbifID 1802009803
2011	California	38.1733	-122.9948		www.gbif.org, gbifID 1802009344
2011	California	38.4675	-123.3828		www.gbif.org, gbifID 1802011177
2011	California	38.4692	-124.0508		www.gbif.org, gbifID 1802011464
2011	California	38.4707	-123.2432		www.gbif.org, gbifID 1802010645
2011	California	38.4737	-123.7163		www.gbif.org, gbifID 1802011217
2011	California	39.1325	-123.7803		www.gbif.org, gbifID 1802011709
2011	California	39.1333	-124.0015		www.gbif.org, gbifID 1802011938
2011	California	39.8297	-124.1035		www.gbif.org, gbifID 1802012223
2011	California	39.8318	-123.9152		www.gbif.org, gbifID 1802012022
2011	San Juan Island, Eagle Cove Beach, NW USA	48.4606	-123.0292		www.gbif.org, gbifID 899665876
2011	SW Canada	52.248	-130.063766		www.gbif.org, gbifID 3062873715
2011	SW Canada	52.306866	-130.86075		www.gbif.org, gbifID 3063075748
2012	Islas de San Benito, Baja California, Mexico	28.2926735651	-115.542826151	1910	https://www.inaturalist.org/observations/37852460
2012	California	32.709	-117.3332		www.gbif.org, gbifID 1802027381
2012	California	32.8258	-117.4403		www.gbif.org, gbifID 1802027204
2012	California	32.9368	-117.5847		www.gbif.org, gbifID 1802026966
2012	California	33.0203	-117.7517		www.gbif.org, gbifID 1802026895
2012	California	33.3865	-119.7765		www.gbif.org, gbifID 1802025641
2012	California	33.4828	-119.6022		www.gbif.org, gbifID 1802025454
2012	California	33.5905	-119.4582		www.gbif.org, gbifID 1802025298
2012	California	33.6862	-119.2798		www.gbif.org, gbifID 1802025044
2012	California	33.6882	-119.2872		www.gbif.org, gbifID 1802024872
2012	California	34.3205	-120.2918		www.gbif.org, gbifID 1802025768
2012	California	34.3308	-120.3382		www.gbif.org, gbifID 1802025932
2012	California	34.9997	-120.975		www.gbif.org, gbifID 1802027988
2012	California	35.0007	-120.8888		www.gbif.org, gbifID 1802027719
2012	California	35.001	-121.1203		www.gbif.org, gbifID 1802028104
2012	California	35.0032	-120.7958		www.gbif.org, gbifID 1802027480
2012	Morro Bay State Park, CA, USA	35.347004	-120.844929	Aprox.	Instagram - ronnck
2012	California	35.7043	-121.4317		www.gbif.org, gbifID 1802026371
2012	California	35.7075	-121.3695		www.gbif.org, gbifID 1802026224
2012	California	35.7095	-121.5078		www.gbif.org, gbifID 1802026571
2012	California	36.2963	-122.0913		www.gbif.org, gbifID 1802012854
2012	California	36.2987	-121.9373		www.gbif.org, gbifID 1802012451
2012	California	36.299	-122.1973		www.gbif.org, gbifID 1802013145
2012	California	36.3037	-122.0148		www.gbif.org, gbifID 1802012597
2012	California	36.5678	-122.1508		www.gbif.org, gbifID 1802013563
2012	California	36.5852	-122.181		www.gbif.org, gbifID 1802013869
2012	California	36.59	-122.044		www.gbif.org, gbifID 1802013519
2012	California	36.5923	-122.0473		www.gbif.org, gbifID 1802013251
2012	California	36.6472	-122.0518		www.gbif.org, gbifID 1802014790
2012	California	36.649	-122.0557		www.gbif.org, gbifID 1802014553
2012	California	36.653	-121.9373		www.gbif.org, gbifID 1802014025
2012	California	36.654	-121.9593		www.gbif.org, gbifID 1802014035
2012	California	36.6563	-121.9463		www.gbif.org, gbifID 1802014324
2012	California	36.6998	-122.1083		www.gbif.org, gbifID 1802016996
2012	California	36.7022	-122.108		www.gbif.org, gbifID 1802016672
2012	California	36.7042	-121.9088		www.gbif.org, gbifID 1802016008
2012	California	36.7043	-122.109		www.gbif.org, gbifID 1802016953
2012	California	36.7078	-121.9163		www.gbif.org, gbifID 1802015703
2012	California	36.708	-121.9117		www.gbif.org, gbifID 1802015477
2012	California	36.7412	-121.9818		www.gbif.org, gbifID 1802016154
2012	California	36.7445	-121.977		www.gbif.org, gbifID 1802016515
2012	California	36.7493	-121.9785		www.gbif.org, gbifID 1802016353
2012	California	36.7688	-121.8803		www.gbif.org, gbifID 1802015211
2012	California	36.7692	-121.8705		www.gbif.org, gbifID 1802014805
2012	California	36.7698	-121.8718		www.gbif.org, gbifID 1802015401
2012	California	36.8407	-121.9898		www.gbif.org, gbifID 1802017251
2012	California	36.8495	-121.9888		www.gbif.org, gbifID 1802017434
2012	California	36.9755	-122.4237		www.gbif.org, gbifID 1802018751
2012	California	36.9793	-122.2892		www.gbif.org, gbifID 1802018026
2012	California	36.9798	-122.5917		www.gbif.org, gbifID 1802019650
2012	California	36.9822	-122.3757		www.gbif.org, gbifID 1802018675
2012	California	36.9842	-122.2992		www.gbif.org, gbifID 1802017812
2012	California	36.9845	-122.2942		www.gbif.org, gbifID 1802017637
2012	California	36.9845	-122.7517		www.gbif.org, gbifID 1802019820
2012	California	36.9862	-122.379		www.gbif.org, gbifID 1802018081
2012	California	36.9863	-122.4253		www.gbif.org, gbifID 1802018881
2012	California	36.9867	-122.3748		www.gbif.org, gbifID 1802018256
2012	California	36.9897	-122.5893		www.gbif.org, gbifID 1802019590
2012	California	36.9898	-122.5995		www.gbif.org, gbifID 1802019339
2012	California	36.9905	-122.4288		www.gbif.org, gbifID 1802019101
2012	California	37.2683	-122.8263		www.gbif.org, gbifID 1802021203
2012	California	37.2695	-122.8333		www.gbif.org, gbifID 1802020996
2012	California	37.2732	-122.6645		www.gbif.org, gbifID 1802020850
2012	California	37.2745	-122.654		www.gbif.org, gbifID 1802020637
2012	California	37.2765	-122.9875		www.gbif.org, gbifID 1802021388
2012	California	37.2772	-122.573		www.gbif.org, gbifID 1802020260
2012	California	37.2778	-122.5743		www.gbif.org, gbifID 1802020057
2012	California	37.2805	-122.5747		www.gbif.org, gbifID 1802020390
2012	California	37.5697	-122.8293		www.gbif.org, gbifID 1802024502
2012	California	37.5903	-122.827		www.gbif.org, gbifID 1802024205
2012	California	37.5977	-122.8402		www.gbif.org, gbifID 1802024595
2012	California	37.6595	-123.0467		www.gbif.org, gbifID 1802022720
2012	California	37.6607	-123.0452		www.gbif.org, gbifID 1802023025
2012	California	37.69	-122.9028		www.gbif.org, gbifID 1802021551
2012	California	37.7043	-122.9217		www.gbif.org, gbifID 1802021956
2012	Ilhéu de Vila Franca do Campo, São Miguel, Azores	37.704724	-25.441972	Aprox.	Guy Costa
2012	California	37.7138	-122.9222		www.gbif.org, gbifID 1802021796
2012	California	37.7393	-123.1388		www.gbif.org, gbifID 1802023057
2012	California	37.7887	-122.8717		www.gbif.org, gbifID 1802022634
2012	California	37.792	-122.8815		www.gbif.org, gbifID 1802022377
2012	California	37.7932	-122.8728		www.gbif.org, gbifID 1802022216
2012	California	37.8815	-123.491		www.gbif.org, gbifID 1802023390
2012	California	37.8828	-123.3163		www.gbif.org, gbifID 1802023414
2012	California	38.159	-123.0157		www.gbif.org, gbifID 1802023657
2012	California	38.1663	-123.4858		www.gbif.org, gbifID 1802024052
2012	California	38.1682	-123.3667		www.gbif.org, gbifID 1802023838
2012	Terceira, Azores	38.650308	-27.249652	Aprox.	João Bruges, Octopus Dive Center
2012	Graciosa, Azores	39.070666	-27.974370	Aprox.	Rolando Oliveira (Diving Graciosa)
2012	Bell Harbor Marina, Washington, USA	47.61	-122.34		Abboud et al., 2018
2012	Bell Harbor Marina, Washington, USA	47.61	-122.34		Abboud et al., 2018
2012	Bell Harbor Marina, Washington, USA	47.61	-122.34		Abboud et al., 2018
2012	Bell Harbor Marina, Washington, USA	47.61	-122.34		Abboud et al., 2018
2012	Bell Harbor Marina, Washington, USA	47.61	-122.34		Abboud et al., 2018
2012	Bell Harbor Marina, Washington, USA	47.61	-122.34		Abboud et al., 2018
2012	NW USA	48.245216	-125.775783		www.gbif.org, gbifID 3062505930
2012	Cowichan Valley, BC, Canada	48.556309754	-123.5481803243	488	https://www.inaturalist.org/observations/38173785
2012	SW Canada	49.283716	-126.5839		www.gbif.org, gbifID 3062514017
2012	Golfo de Panamá, Panama	8.98	-79.49		Daglio & Dawson, 2017
2013	Lincoln City, Oregon, USA	45	-124.55		Abboud et al., 2018
2013	Lincoln City, Oregon, USA	45	-124.55		Abboud et al., 2018
2013	Lincoln City, Oregon, USA	45	-124.55		Abboud et al., 2018
2013	Lincoln City, Oregon, USA	45	-124.55		Abboud et al., 2018
2013	Lincoln City, Oregon, USA	45	-124.55		Abboud et al., 2018
2013	Lincoln City, Oregon, USA	45	-124.55		Abboud et al., 2018
2013	California	32.7085	-117.3347		www.gbif.org, gbifID 1802049849
2013	California	32.7152	-118.4793		www.gbif.org, gbifID 1802041510
2013	California	32.7165	-118.2227		www.gbif.org, gbifID 1802041228
2013	California	32.718	-118.7537		www.gbif.org, gbifID 1802041589
2013	California	32.7198	-119.0147		www.gbif.org, gbifID 1802041780
2013	California	32.8177	-117.4228		www.gbif.org, gbifID 1802049880
2013	La Jolla Shores, San Diego, CA	32.853524	-117.268707		http://www.inaturalist.org/observations/382507
2013	California	32.9123	-117.579		www.gbif.org, gbifID 1802049549
2013	California	33.01	-117.738		www.gbif.org, gbifID 1802049492
2013	California	33.3798	-119.7733		www.gbif.org, gbifID 1802043252
2013	California	33.3948	-119.7417		www.gbif.org, gbifID 1802043362
2013	California	33.4843	-119.6097		www.gbif.org, gbifID 1802042817
2013	California	33.4845	-119.6075		www.gbif.org, gbifID 1802042991
2013	California	33.5855	-119.4553		www.gbif.org, gbifID 1802042615
2013	California	33.5863	-119.4542		www.gbif.org, gbifID 1802042537
2013	California	33.6823	-119.3082		www.gbif.org, gbifID 1802042028
2013	California	33.6903	-119.2895		www.gbif.org, gbifID 1802042170
2013	California	33.9187	-120.711		www.gbif.org, gbifID 1802044203
2013	California	33.9192	-120.7075		www.gbif.org, gbifID 1802044548
2013	California	34.1747	-120.4763		www.gbif.org, gbifID 1802044165
2013	California	34.175	-120.4777		www.gbif.org, gbifID 1802043869
2013	California	34.3165	-120.2937		www.gbif.org, gbifID 1802043563
2013	California	34.3177	-120.2993		www.gbif.org, gbifID 1802043788
2013	California	34.998	-120.971		www.gbif.org, gbifID 1802051049
2013	California	34.9993	-120.7897		www.gbif.org, gbifID 1802050378
2013	California	34.9993	-120.8788		www.gbif.org, gbifID 1802050826
2013	California	34.9993	-121.1147		www.gbif.org, gbifID 1802051453
2013	California	34.9998	-121.106		www.gbif.org, gbifID 1802051223
2013	California	35.0	-120.7433		www.gbif.org, gbifID 1802049980
2013	California	35.0002	-120.9713		www.gbif.org, gbifID 1802051183
2013	California	35.003	-120.8947		www.gbif.org, gbifID 1802050507
2013	California	35.7013	-121.3658		www.gbif.org, gbifID 1802044763
2013	California	35.7027	-121.6973		www.gbif.org, gbifID 1802046193
2013	California	35.7028	-121.428		www.gbif.org, gbifID 1802045276
2013	California	35.703	-121.5065		www.gbif.org, gbifID 1802045734
2013	California	35.7035	-121.3662		www.gbif.org, gbifID 1802044845
2013	California	35.7037	-121.5048		www.gbif.org, gbifID 1802045353
2013	California	35.7042	-121.8665		www.gbif.org, gbifID 1802046210
2013	California	35.7048	-121.4225		www.gbif.org, gbifID 1802045088
2013	California	35.7065	-121.8622		www.gbif.org, gbifID 1802046409
2013	California	35.7095	-121.7042		www.gbif.org, gbifID 1802045794
2013	California	36.2953	-122.0872		www.gbif.org, gbifID 1802028585
2013	California	36.2978	-122.0193		www.gbif.org, gbifID 1802028464
2013	California	36.3007	-122.1908		www.gbif.org, gbifID 1802028908
2013	California	36.3022	-121.945		www.gbif.org, gbifID 1802028287
2013	Monterey County, CA, USA	36.5246318496	-121.9297818795	76	https://www.inaturalist.org/observations/74945692
2013	California	36.5655	-122.0272		www.gbif.org, gbifID 1802029311
2013	California	36.5695	-122.0298		www.gbif.org, gbifID 1802029092
2013	California	36.5872	-122.175		www.gbif.org, gbifID 1802029429
2013	Monterey County, CA, USA	36.6348151198	-121.8862724304	488	https://www.inaturalist.org/observations/7170389
2013	California	36.6415	-122.0435		www.gbif.org, gbifID 1802030096
2013	California	36.6478	-122.0468		www.gbif.org, gbifID 1802030200
2013	California	36.6532	-121.9475		www.gbif.org, gbifID 1802029676
2013	California	36.6582	-121.9457		www.gbif.org, gbifID 1802029578
2013	California	36.6968	-122.1063		www.gbif.org, gbifID 1802032237
2013	California	36.6983	-122.1102		www.gbif.org, gbifID 1802032418
2013	California	36.7087	-121.9072		www.gbif.org, gbifID 1802031516
2013	California	36.7095	-121.907		www.gbif.org, gbifID 1802031140
2013	California	36.7102	-121.904		www.gbif.org, gbifID 1802031064
2013	California	36.7382	-121.9782		www.gbif.org, gbifID 1802032025
2013	California	36.7392	-121.9733		www.gbif.org, gbifID 1802031667
2013	California	36.7397	-121.9712		www.gbif.org, gbifID 1802031865
2013	California	36.7562	-121.8768		www.gbif.org, gbifID 1802030315
2013	California	36.7587	-121.8708		www.gbif.org, gbifID 1802030678
2013	California	36.768	-121.8728		www.gbif.org, gbifID 1802030774
2013	California	36.8457	-121.9887		www.gbif.org, gbifID 1802032528
2013	California	36.846	-121.9853		www.gbif.org, gbifID 1802032810
2013	California	36.9812	-122.596		www.gbif.org, gbifID 1802034506
2013	California	36.983	-122.758		www.gbif.org, gbifID 1802034852
2013	California	36.9832	-122.4272		www.gbif.org, gbifID 1802034136
2013	California	36.984	-122.423		www.gbif.org, gbifID 1802034072
2013	California	36.9848	-122.7487		www.gbif.org, gbifID 1802034742
2013	California	36.985	-122.3842		www.gbif.org, gbifID 1802033798
2013	California	36.986	-122.2993		www.gbif.org, gbifID 1802033200
2013	California	36.9862	-122.2943		www.gbif.org, gbifID 1802032987
2013	California	36.9862	-122.299		www.gbif.org, gbifID 1802033271
2013	California	36.9873	-122.3797		www.gbif.org, gbifID 1802033727
2013	California	37.0032	-122.6073		www.gbif.org, gbifID 1802034341
2013	California	37.2688	-122.6478		www.gbif.org, gbifID 1802035800
2013	California	37.2727	-122.5633		www.gbif.org, gbifID 1802035137
2013	California	37.273	-122.9658		www.gbif.org, gbifID 1802036259
2013	California	37.274	-122.6477		www.gbif.org, gbifID 1802035279
2013	California	37.2742	-123.1482		www.gbif.org, gbifID 1802036575
2013	California	37.2747	-122.8093		www.gbif.org, gbifID 1802035862
2013	California	37.2748	-122.8177		www.gbif.org, gbifID 1802036097
2013	California	37.2748	-122.9845		www.gbif.org, gbifID 1802036309
2013	California	37.2753	-122.5678		www.gbif.org, gbifID 1802035297
2013	California	37.2773	-123.1535		www.gbif.org, gbifID 1802036883
2013	near Ocean waters, San Mateo county, North Pacific Ocean	37.384344	-122.647247		http://www.inaturalist.org/observations/414933
2013	Pillar Point, San Mateo County, California, USA	37.5	-122.75		Abboud et al., 2018
2013	Pillar Point, San Mateo County, California, USA	37.5	-122.75		Abboud et al., 2018
2013	Pillar Point, San Mateo County, California, USA	37.5	-122.75		Abboud et al., 2018
2013	Pillar Point, San Mateo County, California, USA	37.5	-122.75		Abboud et al., 2018
2013	Pillar Point, San Mateo County, California, USA	37.5	-122.75		Abboud et al., 2018
2013	Pillar Point, San Mateo County, California, USA	37.5	-122.75		Abboud et al., 2018
2013	California	37.597	-122.8318		www.gbif.org, gbifID 1802041029
2013	California	37.6568	-123.1853		www.gbif.org, gbifID 1802038337
2013	California	37.6652	-123.0503		www.gbif.org, gbifID 1802038174
2013	California	37.6858	-122.9158		www.gbif.org, gbifID 1802037134
2013	California	37.6945	-122.9052		www.gbif.org, gbifID 1802036942
2013	California	37.6955	-122.9068		www.gbif.org, gbifID 1802037393
2013	California	37.7427	-123.1408		www.gbif.org, gbifID 1802038569
2013	California	37.7933	-122.87		www.gbif.org, gbifID 1802037835
2013	California	37.7955	-122.8928		www.gbif.org, gbifID 1802037611
2013	California	37.7982	-122.869		www.gbif.org, gbifID 1802037917
2013	California	37.8842	-123.3193		www.gbif.org, gbifID 1802038804
2013	California	37.8883	-123.501		www.gbif.org, gbifID 1802038940
2013	California	38.1628	-122.9985		www.gbif.org, gbifID 1802039270
2013	California	38.1635	-123.0013		www.gbif.org, gbifID 1802039138
2013	California	38.1635	-123.4615		www.gbif.org, gbifID 1802040412
2013	California	38.1638	-123.469		www.gbif.org, gbifID 1802040498
2013	California	38.1652	-123.3662		www.gbif.org, gbifID 1802039822
2013	California	38.1657	-123.1648		www.gbif.org, gbifID 1802039754
2013	California	38.1662	-123.1672		www.gbif.org, gbifID 1802039495
2013	California	38.1682	-123.3645		www.gbif.org, gbifID 1802040168
2013	California	38.4658	-123.7147		www.gbif.org, gbifID 1802046805
2013	California	38.4672	-123.236		www.gbif.org, gbifID 1802040883
2013	California	38.4673	-124.0483		www.gbif.org, gbifID 1802047088
2013	California	38.4727	-123.39		www.gbif.org, gbifID 1802046710
2013	California	38.48	-123.2478		www.gbif.org, gbifID 1802040686
2013	Graciosa, Azores	39.063469	-27.972310	Aprox.	Oliveira Rolando (Diving Graciosa)
2013	California	39.1093	-124.6317		www.gbif.org, gbifID 1802048449
2013	California	39.1298	-123.786		www.gbif.org, gbifID 1802047231
2013	California	39.1317	-124.3167		www.gbif.org, gbifID 1802048143
2013	California	39.1323	-123.7868		www.gbif.org, gbifID 1802047558
2013	California	39.135	-123.9922		www.gbif.org, gbifID 1802047702
2013	California	39.1353	-124.0032		www.gbif.org, gbifID 1802047866
2013	California	39.1358	-124.317		www.gbif.org, gbifID 1802047924
2013	California	39.8325	-124.7177		www.gbif.org, gbifID 1802049077
2013	California	39.8335	-123.9212		www.gbif.org, gbifID 1802048587
2013	California	39.834	-124.1107		www.gbif.org, gbifID 1802048796
2013	California	39.8355	-124.4013		www.gbif.org, gbifID 1802048825
2013	California	40.4988	-124.612		www.gbif.org, gbifID 1802051950
2013	California	40.4988	-124.7272		www.gbif.org, gbifID 1802052017
2013	California	40.4993	-124.9303		www.gbif.org, gbifID 1802052307
2013	California	40.4995	-124.5265		www.gbif.org, gbifID 1802051668
2013	California	40.5	-125.1552		www.gbif.org, gbifID 1802052486
2013	California	40.9998	-124.5035		www.gbif.org, gbifID 1802052854
2013	California	41.0002	-124.2967		www.gbif.org, gbifID 1802052648
2013	California	41.0005	-124.7223		www.gbif.org, gbifID 1802053034
2013	California	41.001	-124.9378		www.gbif.org, gbifID 1802053272
2013	California	41.4975	-124.2522		www.gbif.org, gbifID 1802053516
2013	California	41.4975	-124.3642		www.gbif.org, gbifID 1802053653
2013	California	41.4988	-124.4827		www.gbif.org, gbifID 1802053738
2013	California	41.5	-124.6898		www.gbif.org, gbifID 1802054110
2013	California	41.5005	-124.9075		www.gbif.org, gbifID 1802054310
2013	NW USA	45.930	-129.980		www.jellywatch.org
2013	Tacoma, WA, USA	47.3067511042	-122.5154646859	163	https://www.inaturalist.org/observations/57000481
2013	Alaskan Way, Seattle, WA, USA	47.6077572	-122.3424793	180	https://www.inaturalist.org/observations/72223756
2013	Edmonds Pier	47.811324	-122.389179	20	http://www.inaturalist.org/observations/1122028
2013	Puget Sound	47.815238	-122.394599		http://www.inaturalist.org/observations/378824
2013	Picnic Point-North Lynnwood, WA, USA	47.8818155206	-122.3326778412	122	https://www.inaturalist.org/observations/9637621
2013	Clallam County, WA, USA	48.3904953401	-124.7171727953	2	https://www.inaturalist.org/observations/82934234
2013	Vancouver Island, Canada	48.54	-123.54		Hotke, 2015
2013	Vancouver Island,Canada	48.54	-123.54		Hotke, 2015
2013	Vancouver Island, Canada	48.54	-123.54		Hotke, 2015
2013	SW Canada	48.54598	-123.54015		www.gbif.org, gbifID 1898324242
2013	SW Canada	48.68978	-123.5343		www.gbif.org, gbifID 1898269305
2013	Bamfield BC	48.834984	-125.136312	50	http://inaturalist.ca/observations/3083420
2013	SW Canada	48.840	-125.140		www.jellywatch.org
2013	Sechelt Inlet, BC, Canada	49.5677660221	-123.8033884517	187	https://www.inaturalist.org/observations/72217576
2013	SW Canada	51.175833	-129.113983		www.gbif.org, gbifID 3062874098
2013	SW Canada	52.515033	-130.196683		www.gbif.org, gbifID 3063088883
2013	Hecate Strait, British Columbia, Canada	52.7	-130.05		Hotke, 2015
2013	SW Canada	52.714116	-129.781166		www.gbif.org, gbifID 3063453069
2013	Hecate Strait, British Columbia, Canada	52.72	-129.8		Hotke, 2015
2013	Hecate Strait, British Columbia, Canada	52.82	-130.78		Hotke, 2015
2013	Hecate Strait, British Columbia, Canada	53.96	-131.142		Hotke, 2015
2013	Hecate Strait, British Columbia, Canada	53.96	-131.142		Hotke, 2015
2013	SW Canada	53.982816	-131.1532		www.gbif.org, gbifID 3063453167
2013	SW Canada	54.4329	-131.44115		www.gbif.org, gbifID 3063338116
2014	California	32.6937	-118.4083		www.gbif.org, gbifID 1802068940
2014	California	32.717	-118.7467		www.gbif.org, gbifID 1802069171
2014	California	32.7295	-118.209		www.gbif.org, gbifID 1802068881
2014	California	32.8188	-117.4238		www.gbif.org, gbifID 1802077187
2014	California	32.9172	-117.5932		www.gbif.org, gbifID 1802077055
2014	California	33.0167	-117.7505		www.gbif.org, gbifID 1802076630
2014	Avalon, CA 90704, USA	33.3434729143	-118.3191736772	122	https://www.inaturalist.org/observations/69906409
2014	California	33.3843	-119.7652		www.gbif.org, gbifID 1802069967
2014	California	33.4853	-119.6048		www.gbif.org, gbifID 1802069785
2014	California	33.5892	-119.448		www.gbif.org, gbifID 1802069517
2014	California	33.689	-119.2888		www.gbif.org, gbifID 1802069545
2014	California	33.9193	-120.7073		www.gbif.org, gbifID 1802070733
2014	California	34.0687	-120.5825		www.gbif.org, gbifID 1802070631
2014	California	34.1753	-120.474		www.gbif.org, gbifID 1802070396
2014	California	34.3167	-120.3007		www.gbif.org, gbifID 1802070229
2014	California	34.9947	-120.832		www.gbif.org, gbifID 1802077373
2014	California	34.9973	-120.9988		www.gbif.org, gbifID 1802078605
2014	California	34.9993	-120.7958		www.gbif.org, gbifID 1802077607
2014	California	34.9997	-121.1147		www.gbif.org, gbifID 1802079187
2014	California	35.0007	-120.8857		www.gbif.org, gbifID 1802078038
2014	California	35.001	-120.8843		www.gbif.org, gbifID 1802077995
2014	California	35.001	-121.1183		www.gbif.org, gbifID 1802079291
2014	California	35.0022	-120.9702		www.gbif.org, gbifID 1802078921
2014	California	35.0023	-120.7967		www.gbif.org, gbifID 1802077788
2014	California	35.003	-120.8885		www.gbif.org, gbifID 1802078335
2014	California	35.0043	-120.972		www.gbif.org, gbifID 1802078757
2014	California	35.6995	-121.3652		www.gbif.org, gbifID 1802071192
2014	California	35.703	-121.3633		www.gbif.org, gbifID 1802071272
2014	California	35.703	-121.365		www.gbif.org, gbifID 1802070955
2014	California	35.703	-121.7		www.gbif.org, gbifID 1802072633
2014	California	35.7035	-121.4288		www.gbif.org, gbifID 1802071463
2014	California	35.7045	-121.4273		www.gbif.org, gbifID 1802071837
2014	California	35.705	-121.5072		www.gbif.org, gbifID 1802072403
2014	California	35.7052	-121.5072		www.gbif.org, gbifID 1802072523
2014	California	35.7053	-121.4272		www.gbif.org, gbifID 1802071943
2014	California	35.7063	-121.5102		www.gbif.org, gbifID 1802072181
2014	California	35.7088	-121.6983		www.gbif.org, gbifID 1802072861
2014	Isla Tarifa, Cádiz	36.005221	-5.607470	Aprox.	Manuel Chacón, Jellyfish Research South Spain, https://www.facebook.com/JellyfishResearchSouthSpain/photos/a.392062157555948/716680508427443/
2014	California	36.3002	-122.0883		www.gbif.org, gbifID 1802054713
2014	California	36.3007	-122.0127		www.gbif.org, gbifID 1802054571
2014	California	36.3017	-121.9367		www.gbif.org, gbifID 1802054471
2014	Bluefish Cove, Point Lobos State Reserve	36.521446	-121.943202	75	http://www.inaturalist.org/observations/1631667
2014	California	36.5838	-122.1758		www.gbif.org, gbifID 1802055376
2014	California	36.5842	-122.0343		www.gbif.org, gbifID 1802055102
2014	California	36.5862	-122.036		www.gbif.org, gbifID 1802054849
2014	California	36.600	-122.150		www.jellywatch.org
2014	Monterey, CA, USA	36.6095498339	-121.8921580844	107	https://www.inaturalist.org/observations/4847094
2014	California	36.6458	-122.0517		www.gbif.org, gbifID 1802055707
2014	California	36.646	-122.0472		www.gbif.org, gbifID 1802055940
2014	California	36.6567	-121.9468		www.gbif.org, gbifID 1802055624
2014	California	36.6955	-122.1092		www.gbif.org, gbifID 1802057832
2014	California	36.7012	-122.1052		www.gbif.org, gbifID 1802057979
2014	California	36.704	-121.9057		www.gbif.org, gbifID 1802056942
2014	California	36.708	-121.9128		www.gbif.org, gbifID 1802056652
2014	California	36.7085	-121.909		www.gbif.org, gbifID 1802057021
2014	California	36.74	-121.973		www.gbif.org, gbifID 1802057179
2014	California	36.7412	-121.973		www.gbif.org, gbifID 1802057295
2014	California	36.755	-121.9822		www.gbif.org, gbifID 1802057544
2014	California	36.760	-121.870		www.jellywatch.org
2014	California	36.7687	-121.8687		www.gbif.org, gbifID 1802056069
2014	California	36.7687	-121.8713		www.gbif.org, gbifID 1802056318
2014	California	36.7872	-121.876		www.gbif.org, gbifID 1802056555
2014	Moss Landing, Offshore, California, United States	36.788515	-121.860275	1702	http://www.inaturalist.org/observations/842416
2014	Monterey Bay	36.789161	-121.947311		http://www.inaturalist.org/observations/956634
2014	Moss Landing, California, United States	36.789722	-121.806717	1702	http://www.inaturalist.org/observations/805048
2014	Moss Landing, Offshore, California, United States	36.79483	-121.818428	850	http://www.inaturalist.org/observations/818357
2014	Moss Landing, Offshore, California, United States	36.79687	-121.846542	1702	http://www.inaturalist.org/observations/833030
2014	Monterey Bay, CA	36.797739	-121.872597	2025	http://www.inaturalist.org/observations/848743
2014	Monterey Canyon out of Moss Landing, California, US	36.798399	-121.831787	3400	http://www.inaturalist.org/observations/824927
2014	Moss Landing, California, United States	36.802687	-121.835976	424	http://www.inaturalist.org/observations/832997
2014	Moss Landing, Offshore	36.802872	-121.808167	851	http://www.inaturalist.org/observations/870561
2014	Moss Landing, California, United States	36.803026	-121.804405		http://www.inaturalist.org/observations/810665
2014	Moss Landing, California, United States	36.80365	-121.832371	424	http://www.inaturalist.org/observations/832994
2014	Monterey Bay, CA	36.805473	-121.864357		http://www.inaturalist.org/observations/779163
2014	Moss Landing, California, United States	36.806295	-121.795334		http://www.inaturalist.org/observations/810403
2014	Moss Landing, California, United States	36.806737	-121.808181		http://www.inaturalist.org/observations/810669
2014	Moss Landing, California, United States	36.807035	-121.788411	253	http://www.inaturalist.org/observations/817553
2014	Jetty Road, Monterey Co. CA	36.807799	-121.78849	65	http://www.inaturalist.org/observations/797837
2014	Moss Landing, California, United States	36.809348	-121.8111		http://www.inaturalist.org/observations/810675
2014	Monterey County, CA, USA	36.8119093842	-121.7785499629	343	https://www.inaturalist.org/observations/4847569
2014	California	36.8277	-121.9663		www.gbif.org, gbifID 1802058253
2014	Elkhorn slough, California	36.83	-121.742	200	http://www.inaturalist.org/observations/786743
2014	California	36.850	-123.390		www.jellywatch.org
2014	Monterey Bay, CA	36.878192	-121.947311	32819	http://www.inaturalist.org/observations/870118
2014	California	36.9685	-122.302		www.gbif.org, gbifID 1802058679
2014	California	36.978	-122.3728		www.gbif.org, gbifID 1802059032
2014	California	36.9818	-122.2937		www.gbif.org, gbifID 1802058478
2014	California	36.9825	-122.5902		www.gbif.org, gbifID 1802059769
2014	California	36.9827	-122.3737		www.gbif.org, gbifID 1802058659
2014	California	36.9828	-122.5882		www.gbif.org, gbifID 1802059900
2014	California	36.983	-122.752		www.gbif.org, gbifID 1802060115
2014	California	36.9837	-122.425		www.gbif.org, gbifID 1802059539
2014	California	36.9838	-122.7532		www.gbif.org, gbifID 1802060403
2014	California	36.9843	-122.3715		www.gbif.org, gbifID 1802059204
2014	California	36.9882	-122.4585		www.gbif.org, gbifID 1802059305
2014	California	37.2627	-122.5657		www.gbif.org, gbifID 1802060609
2014	California	37.2727	-122.5685		www.gbif.org, gbifID 1802060833
2014	California	37.273	-122.6475		www.gbif.org, gbifID 1802060978
2014	California	37.273	-123.1423		www.gbif.org, gbifID 1802062372
2014	California	37.2735	-122.8173		www.gbif.org, gbifID 1802061462
2014	California	37.2737	-122.9777		www.gbif.org, gbifID 1802061685
2014	California	37.2737	-123.1515		www.gbif.org, gbifID 1802062059
2014	California	37.2743	-122.8157		www.gbif.org, gbifID 1802061296
2014	California	37.2747	-122.6467		www.gbif.org, gbifID 1802061174
2014	California	37.2763	-122.981		www.gbif.org, gbifID 1802061758
2014	Pelagic, San Mateo County, California	37.440247	-122.646389	8763	http://www.inaturalist.org/observations/1976326
2014	California	37.4469878606	-122.5684816592	4493	https://www.inaturalist.org/observations/49253379
2014	California	37.5948	-122.8317		www.gbif.org, gbifID 1802068345
2014	California	37.5965	-122.8295		www.gbif.org, gbifID 1802068292
2014	California	37.5965	-122.8358		www.gbif.org, gbifID 1802068595
2014	California	37.649	-123.0575		www.gbif.org, gbifID 1802063487
2014	California	37.6588	-123.0437		www.gbif.org, gbifID 1802063774
2014	California	37.6588	-123.0442		www.gbif.org, gbifID 1802063958
2014	California	37.6598	-123.2097		www.gbif.org, gbifID 1802064468
2014	California	37.667	-123.2255		www.gbif.org, gbifID 1802064174
2014	California	37.7003	-122.9033		www.gbif.org, gbifID 1802062881
2014	California	37.7003	-122.91		www.gbif.org, gbifID 1802062618
2014	California	37.7012	-122.9077		www.gbif.org, gbifID 1802062436
2014	California	37.742	-123.136		www.gbif.org, gbifID 1802064848
2014	California	37.7423	-123.14		www.gbif.org, gbifID 1802065002
2014	California	37.7427	-123.1393		www.gbif.org, gbifID 1802064635
2014	California	37.7887	-122.8693		www.gbif.org, gbifID 1802063557
2014	California	37.791	-122.8683		www.gbif.org, gbifID 1802063111
2014	California	37.7923	-122.8697		www.gbif.org, gbifID 1802063346
2014	California	37.8812	-123.3167		www.gbif.org, gbifID 1802065179
2014	California	37.8833	-123.3153		www.gbif.org, gbifID 1802065331
2014	California	38.1613	-123.0058		www.gbif.org, gbifID 1802065742
2014	California	38.1645	-122.9992		www.gbif.org, gbifID 1802065923
2014	California	38.1658	-123.3605		www.gbif.org, gbifID 1802066905
2014	California	38.1672	-123.4827		www.gbif.org, gbifID 1802067323
2014	California	38.1673	-123.0025		www.gbif.org, gbifID 1802065670
2014	California	38.1675	-123.167		www.gbif.org, gbifID 1802066277
2014	California	38.1677	-123.4818		www.gbif.org, gbifID 1802067485
2014	California	38.1678	-123.1675		www.gbif.org, gbifID 1802066310
2014	California	38.1682	-123.366		www.gbif.org, gbifID 1802067142
2014	California	38.1685	-123.372		www.gbif.org, gbifID 1802066597
2014	California	38.1688	-123.1662		www.gbif.org, gbifID 1802066617
2014	California	38.4657	-123.386		www.gbif.org, gbifID 1802073381
2014	California	38.4658	-123.3862		www.gbif.org, gbifID 1802073092
2014	California	38.4663	-123.233		www.gbif.org, gbifID 1802068108
2014	California	38.4663	-123.3858		www.gbif.org, gbifID 1802073524
2014	California	38.4665	-123.7103		www.gbif.org, gbifID 1802073683
2014	California	38.4675	-123.7103		www.gbif.org, gbifID 1802073894
2014	California	38.4678	-123.2362		www.gbif.org, gbifID 1802067598
2014	California	38.4678	-124.0597		www.gbif.org, gbifID 1802074173
2014	California	38.468	-123.2373		www.gbif.org, gbifID 1802067998
2014	California	38.4683	-124.017		www.gbif.org, gbifID 1802074429
2014	California	38.472	-123.7132		www.gbif.org, gbifID 1802074120
2014	California	39.1312	-123.7832		www.gbif.org, gbifID 1802074672
2014	California	39.1332	-123.784		www.gbif.org, gbifID 1802074861
2014	California	39.1337	-123.9977		www.gbif.org, gbifID 1802074995
2014	California	39.1358	-123.9983		www.gbif.org, gbifID 1802075334
2014	California	39.1368	-124.3062		www.gbif.org, gbifID 1802075389
2014	California	39.8328	-123.9195		www.gbif.org, gbifID 1802075596
2014	California	39.8333	-124.1035		www.gbif.org, gbifID 1802076144
2014	California	39.8337	-124.1047		www.gbif.org, gbifID 1802076011
2014	California	39.8345	-123.9193		www.gbif.org, gbifID 1802075733
2014	California	39.8365	-124.3875		www.gbif.org, gbifID 1802076396
2014	California	39.8365	-124.4007		www.gbif.org, gbifID 1802076666
2014	California	40.4982	-124.5355		www.gbif.org, gbifID 1802079566
2014	California	40.4995	-124.7248		www.gbif.org, gbifID 1802079865
2014	California	40.4998	-124.9457		www.gbif.org, gbifID 1802080025
2014	California	40.5005	-124.6177		www.gbif.org, gbifID 1802079763
2014	California	40.9997	-124.3763		www.gbif.org, gbifID 1802080397
2014	California	41.0003	-124.7067		www.gbif.org, gbifID 1802080828
2014	California	41.0013	-124.26		www.gbif.org, gbifID 1802080264
2014	California	41.0022	-124.4858		www.gbif.org, gbifID 1802080686
2014	California	41.4983	-124.2573		www.gbif.org, gbifID 1802081158
2014	California	41.5013	-124.3695		www.gbif.org, gbifID 1802081175
2014	California	41.5018	-124.4777		www.gbif.org, gbifID 1802081392
2014	Christensen Creek	47.402532	-122.516613	359	http://www.inaturalist.org/observations/2662021
2014	Central Business District, Seattle, WA, USA	47.6040316667	-122.3394716667		https://www.inaturalist.org/observations/41631038
2014	1483 Alaskan Way, Seattle, WA 98101, USA	47.607445	-122.3429996	180	https://www.inaturalist.org/observations/5944657
2014	Jefferson, Washington, United States	48.1105527778	-122.7585611111		http://www.inaturalist.org/observations/892373
2014	Fort Worden, WA	48.1357	-122.760345		http://www.inaturalist.org/observations/770368
2014	Port Townsend, WA	48.13583	-122.760791		http://www.inaturalist.org/observations/863477
2014	Cowichan Valley, BC, Canada	48.7495340378	-123.6252503843	1953	https://www.inaturalist.org/observations/56752002
2014	Alberni-Clayoquot, BC, Canada	48.8572735937	-125.1589687063	61	https://www.inaturalist.org/observations/69684773
2015	California	32.7052	-117.3323		www.gbif.org, gbifID 1802108159
2015	California	32.7075	-117.354		www.gbif.org, gbifID 1802107790
2015	California	32.7097	-117.3522		www.gbif.org, gbifID 1802107702
2015	California	32.7167	-118.7528		www.gbif.org, gbifID 1802095961
2015	California	32.717	-118.7625		www.gbif.org, gbifID 1802096333
2015	California	32.7175	-118.4543		www.gbif.org, gbifID 1802095685
2015	California	32.7175	-118.7508		www.gbif.org, gbifID 1802096238
2015	California	32.718	-118.4613		www.gbif.org, gbifID 1802095795
2015	California	32.719	-119.0192		www.gbif.org, gbifID 1802096502
2015	California	32.72	-118.2167		www.gbif.org, gbifID 1802095457
2015	California	32.7235	-119.0127		www.gbif.org, gbifID 1802096838
2015	California	32.824	-117.433		www.gbif.org, gbifID 1802107395
2015	California	32.9247	-117.5892		www.gbif.org, gbifID 1802107314
2015	California	33.021	-117.7528		www.gbif.org, gbifID 1802107178
2015	California	33.0223	-117.7557		www.gbif.org, gbifID 1802106928
2015	California	33.3902	-119.7528		www.gbif.org, gbifID 1802098436
2015	California	33.3902	-119.7738		www.gbif.org, gbifID 1802098073
2015	California	33.491	-119.6105		www.gbif.org, gbifID 1802097737
2015	California	33.4932	-119.592		www.gbif.org, gbifID 1802098006
2015	California	33.59	-119.4445		www.gbif.org, gbifID 1802097548
2015	California	33.5918	-119.4562		www.gbif.org, gbifID 1802097392
2015	California	33.6888	-119.308		www.gbif.org, gbifID 1802097220
2015	California	33.6967	-119.2927		www.gbif.org, gbifID 1802096845
2015	California	33.922	-120.7163		www.gbif.org, gbifID 1802100648
2015	California	33.9228	-120.7287		www.gbif.org, gbifID 1802100686
2015	California	34.0527	-120.5802		www.gbif.org, gbifID 1802100381
2015	California	34.0698	-120.6148		www.gbif.org, gbifID 1802100125
2015	California	34.076	-120.6		www.gbif.org, gbifID 1802099697
2015	California	34.079	-120.602		www.gbif.org, gbifID 1802099927
2015	California	34.1958	-120.4823		www.gbif.org, gbifID 1802099373
2015	California	34.197	-120.4805		www.gbif.org, gbifID 1802099478
2015	California	34.1978	-120.4717		www.gbif.org, gbifID 1802099123
2015	California	34.198	-120.4715		www.gbif.org, gbifID 1802098921
2015	California	34.3238	-120.2948		www.gbif.org, gbifID 1802098831
2015	California	34.324	-120.3198		www.gbif.org, gbifID 1802098616
2015	California	35.0015	-120.7938		www.gbif.org, gbifID 1802108817
2015	California	35.0025	-120.9712		www.gbif.org, gbifID 1802109735
2015	California	35.0027	-120.7975		www.gbif.org, gbifID 1802108789
2015	California	35.0032	-120.8892		www.gbif.org, gbifID 1802109300
2015	California	35.0037	-120.7455		www.gbif.org, gbifID 1802108530
2015	California	35.0047	-121.1138		www.gbif.org, gbifID 1802110088
2015	California	35.0057	-120.8033		www.gbif.org, gbifID 1802109105
2015	California	35.0067	-120.7338		www.gbif.org, gbifID 1802108407
2015	California	35.01	-121.1222		www.gbif.org, gbifID 1802109773
2015	California	35.0102	-120.9823		www.gbif.org, gbifID 1802109434
2015	Morro Bay State Park, San Luis Obispo County, CA, USA	35.3476632065	-120.8573421836	872	https://www.inaturalist.org/observations/10014983
2015	San Luis Obispo County, US-CA, US	35.3667416667	-120.8683866667		http://www.inaturalist.org/observations/1853545
2015	California	35.7067	-121.5127		www.gbif.org, gbifID 1802102270
2015	California	35.7068	-121.5127		www.gbif.org, gbifID 1802102551
2015	California	35.7075	-121.4353		www.gbif.org, gbifID 1802101533
2015	California	35.708	-121.436		www.gbif.org, gbifID 1802102188
2015	California	35.7083	-121.7038		www.gbif.org, gbifID 1802102851
2015	California	35.7085	-121.4362		www.gbif.org, gbifID 1802101689
2015	California	35.7088	-121.3683		www.gbif.org, gbifID 1802101327
2015	California	35.711	-121.5062		www.gbif.org, gbifID 1802102592
2015	California	35.7117	-121.4367		www.gbif.org, gbifID 1802101801
2015	California	35.7123	-121.3842		www.gbif.org, gbifID 1802101120
2015	California	35.7218	-121.4017		www.gbif.org, gbifID 1802100941
2015	California	36.3027	-121.9515		www.gbif.org, gbifID 1802081555
2015	California	36.304	-122.02		www.gbif.org, gbifID 1802081749
2015	California	36.3042	-122.306		www.gbif.org, gbifID 1802082378
2015	California	36.3062	-122.1002		www.gbif.org, gbifID 1802082041
2015	California	36.3098	-122.1975		www.gbif.org, gbifID 1802082058
2015	Pacific Ocean, , CA, US	36.5255422254	-121.9264874637	84	https://www.inaturalist.org/observations/9690500
2015	Monterey County, CA, USA	36.5266555951	-121.92728968	108	https://www.inaturalist.org/observations/63737688
2015	California	36.582	-122.1725		www.gbif.org, gbifID 1802083144
2015	California	36.5828	-122.0322		www.gbif.org, gbifID 1802082907
2015	California	36.585	-122.1837		www.gbif.org, gbifID 1802083533
2015	California	36.5865	-122.3298		www.gbif.org, gbifID 1802094706
2015	California	36.5918	-122.3408		www.gbif.org, gbifID 1802094591
2015	California	36.5923	-122.0395		www.gbif.org, gbifID 1802082635
2015	California	36.5925	-122.1778		www.gbif.org, gbifID 1802083229
2015	California	36.5928	-122.0422		www.gbif.org, gbifID 1802082478
2015	Fishermans Shoreline Park	36.607503	-121.894237	221	http://www.inaturalist.org/observations/1695502
2015	Monterey County, US-CA, US	36.6084616667	-121.8941666667		http://www.inaturalist.org/observations/1726538
2015	Breakwater Monterey	36.610693	-121.897226	65	https://www.inaturalist.org/observations/8705393
2015	Monterey Bay, Monterey, CA, US	36.6320333333	-121.8962866667	0	https://www.inaturalist.org/observations/15628570
2015	California	36.6557	-121.9477		www.gbif.org, gbifID 1802083771
2015	California	36.7093	-122.1143		www.gbif.org, gbifID 1802085206
2015	California	36.7097	-122.1155		www.gbif.org, gbifID 1802085511
2015	California	36.7112	-121.9235		www.gbif.org, gbifID 1802084593
2015	California	36.713	-122.1228		www.gbif.org, gbifID 1802085355
2015	California	36.7453	-121.9843		www.gbif.org, gbifID 1802085007
2015	California	36.7467	-121.9852		www.gbif.org, gbifID 1802084804
2015	California	36.7678	-121.8773		www.gbif.org, gbifID 1802084257
2015	California	36.7763	-121.8852		www.gbif.org, gbifID 1802083955
2015	California	36.7782	-121.8865		www.gbif.org, gbifID 1802084189
2015	Monterey, California, United States	36.7849316667	-121.8470466667		http://www.inaturalist.org/observations/1880449
2015	Monterey, California, United States	36.7939533333	-121.82247		http://www.inaturalist.org/observations/2017731
2015	Monterey Bay, CA	36.800741	-121.947311	2747	http://www.inaturalist.org/observations/1734707
2015	Monterey Bay	36.800741	-121.947311	26045	http://www.inaturalist.org/observations/1751049
2015	Monterey Bay, California, USA	36.8007413	-121.947311	24281	https://www.inaturalist.org/observations/53114758
2015	Monterey County, CA, USA	36.8024071178	-121.8050914758	1188	https://www.inaturalist.org/observations/58443719
2015	Monterey, California, United States	36.802805	-121.805985		http://www.inaturalist.org/observations/1836212
2015	Monterey County, US-CA, US	36.8033883333	-121.8087583333		http://www.inaturalist.org/observations/1805072
2015	Moss Landing, CA	36.8044	-121.786895	1677	http://www.inaturalist.org/observations/1801883
2015	Monterey, California, United States	36.804775	-121.8565866667		http://www.inaturalist.org/observations/2091688
2015	Monterey, California, United States	36.8056483333	-121.791745		http://www.inaturalist.org/observations/1926662
2015	Monterey, California, United States	36.8076816667	-121.7882683333		http://www.inaturalist.org/observations/1814368
2015	Monterey Bay, , , US	36.8089166667	-121.9138083333		http://www.inaturalist.org/observations/1742465
2015	Moss Landing Harbor	36.811507	-121.786902	26	http://www.inaturalist.org/observations/1929235
2015	California	36.831	-121.962		www.gbif.org, gbifID 1802086089
2015	California	36.8448	-121.987		www.gbif.org, gbifID 1802085644
2015	California	36.8493	-121.9937		www.gbif.org, gbifID 1802085950
2015	California, US	36.8806847273	-121.623668851	638	http://www.inaturalist.org/observations/1930020
2015	Seacliff Beach, Santa Cruz Co. CA	36.970909	-121.914264	48	http://www.inaturalist.org/observations/1715529
2015	California, US	36.9745972713	-121.8668597786	1523	http://www.inaturalist.org/observations/1890809
2015	California, US	36.9779193579	-121.8550672334	134	http://www.inaturalist.org/observations/1907137
2015	California	36.9833	-122.2922		www.gbif.org, gbifID 1802086381
2015	California	36.9835	-122.3643		www.gbif.org, gbifID 1802086653
2015	California	36.9835	-122.4152		www.gbif.org, gbifID 1802087167
2015	California	36.9848	-122.5792		www.gbif.org, gbifID 1802087290
2015	California	36.9863	-122.3835		www.gbif.org, gbifID 1802086432
2015	California	36.9875	-122.4292		www.gbif.org, gbifID 1802086772
2015	California	36.9907	-122.6257		www.gbif.org, gbifID 1802087283
2015	California	36.9943	-122.762		www.gbif.org, gbifID 1802087731
2015	California	37.2755	-122.6315		www.gbif.org, gbifID 1802088704
2015	California	37.2757	-122.5657		www.gbif.org, gbifID 1802088017
2015	California	37.2773	-122.6528		www.gbif.org, gbifID 1802088886
2015	California	37.2783	-123.1443		www.gbif.org, gbifID 1802090519
2015	California	37.2787	-123.1532		www.gbif.org, gbifID 1802090324
2015	California	37.2788	-122.5722		www.gbif.org, gbifID 1802087688
2015	California	37.2793	-122.6555		www.gbif.org, gbifID 1802088443
2015	California	37.2793	-123.1397		www.gbif.org, gbifID 1802090172
2015	California	37.2803	-122.5865		www.gbif.org, gbifID 1802088329
2015	California	37.2817	-122.8423		www.gbif.org, gbifID 1802089221
2015	California	37.2817	-122.9932		www.gbif.org, gbifID 1802090055
2015	California	37.2842	-122.9882		www.gbif.org, gbifID 1802089743
2015	California	37.2845	-122.9857		www.gbif.org, gbifID 1802089666
2015	California	37.2855	-122.8288		www.gbif.org, gbifID 1802089562
2015	California	37.2863	-122.8253		www.gbif.org, gbifID 1802089029
2015	California	37.5935	-122.8245		www.gbif.org, gbifID 1802095092
2015	California	37.5968	-122.823		www.gbif.org, gbifID 1802095131
2015	California	37.6657	-123.053		www.gbif.org, gbifID 1802091794
2015	California	37.6667	-123.0465		www.gbif.org, gbifID 1802091519
2015	California	37.6687	-123.203		www.gbif.org, gbifID 1802091918
2015	Farallon Islands	37.69891	-123.003361	2667	http://www.inaturalist.org/observations/1765820
2015	California	37.6993	-122.894		www.gbif.org, gbifID 1802090860
2015	California	37.7105	-122.9153		www.gbif.org, gbifID 1802090912
2015	California	37.7362	-123.1288		www.gbif.org, gbifID 1802092113
2015	California	37.7445	-123.1403		www.gbif.org, gbifID 1802092633
2015	California	37.7478	-123.1423		www.gbif.org, gbifID 1802092371
2015	Golden Gate Park, San Francisco, California, United States	37.7675861111	-122.4770722222		http://www.inaturalist.org/observations/1686631
2015	California	37.7788	-122.8527		www.gbif.org, gbifID 1802091101
2015	California	37.8002	-122.8783		www.gbif.org, gbifID 1802091383
2015	Ferraria, São Miguel, Azores	37.860536	-25.854531	Aprox.	Tito Sousa
2015	Ferraria, São Miguel, Azores	37.860553	-25.854467	Aprox.	Nelson Raposo & Bruno I. Magalhães
2015	California	37.8828	-123.3367		www.gbif.org, gbifID 1802093403
2015	California	37.8828	-123.5073		www.gbif.org, gbifID 1802093799
2015	California	37.8848	-123.3143		www.gbif.org, gbifID 1802092789
2015	California	37.8852	-123.3168		www.gbif.org, gbifID 1802093025
2015	California	37.8863	-123.3143		www.gbif.org, gbifID 1802092958
2015	California	37.8867	-123.4998		www.gbif.org, gbifID 1802093364
2015	California	37.893	-123.5132		www.gbif.org, gbifID 1802093700
2015	California	38.1697	-123.0093		www.gbif.org, gbifID 1802093952
2015	California	38.1717	-123.4897		www.gbif.org, gbifID 1802094397
2015	California	38.1723	-123.1745		www.gbif.org, gbifID 1802094164
2015	California	38.4648	-123.3753		www.gbif.org, gbifID 1802103052
2015	California	38.4702	-124.0687		www.gbif.org, gbifID 1802104041
2015	California	38.471	-123.3912		www.gbif.org, gbifID 1802103302
2015	California	38.4713	-123.7202		www.gbif.org, gbifID 1802103615
2015	California	38.4727	-123.3932		www.gbif.org, gbifID 1802103479
2015	California	38.4742	-123.7183		www.gbif.org, gbifID 1802103902
2015	Graciosa, Azores	39.061145	-27.974574	Aprox.	Oliveira Rolando (Diving Graciosa)
2015	California	39.1325	-123.7832		www.gbif.org, gbifID 1802104420
2015	California	39.1352	-124.319		www.gbif.org, gbifID 1802105260
2015	California	39.1378	-124.3248		www.gbif.org, gbifID 1802105447
2015	California	39.138	-123.7852		www.gbif.org, gbifID 1802104266
2015	California	39.1402	-123.9988		www.gbif.org, gbifID 1802104836
2015	California	39.143	-124.323		www.gbif.org, gbifID 1802105059
2015	California	39.146	-124.0075		www.gbif.org, gbifID 1802104626
2015	39601 Comptche Ukiah Rd, Little River, CA, US	39.301976	-123.768067	12000	http://www.inaturalist.org/observations/1884380
2015	Mendocino, CA, USA	39.3116283234	-123.8070055452	4	https://www.inaturalist.org/observations/77494484
2015	Mendocino County, CA, USA	39.6773	-123.8014	50	https://www.inaturalist.org/observations/6189295
2015	California	39.8327	-123.9168		www.gbif.org, gbifID 1802105626
2015	California	39.833	-124.1253		www.gbif.org, gbifID 1802105985
2015	California	39.8347	-124.1057		www.gbif.org, gbifID 1802105773
2015	California	39.8392	-124.409		www.gbif.org, gbifID 1802106312
2015	California	39.8403	-124.4002		www.gbif.org, gbifID 1802106127
2015	California	39.8423	-124.7032		www.gbif.org, gbifID 1802106684
2015	California	39.8427	-124.4112		www.gbif.org, gbifID 1802106600
2015	California	40.4965	-124.6188		www.gbif.org, gbifID 1802110190
2015	California	40.5013	-124.6215		www.gbif.org, gbifID 1802110494
2015	California	40.5057	-124.7325		www.gbif.org, gbifID 1802110696
2015	California	40.5128	-124.9357		www.gbif.org, gbifID 1802110872
2015	California	41.006	-124.7172		www.gbif.org, gbifID 1802111504
2015	California	41.0073	-124.7172		www.gbif.org, gbifID 1802111913
2015	California	41.0095	-124.274		www.gbif.org, gbifID 1802110880
2015	California	41.0097	-124.2738		www.gbif.org, gbifID 1802111119
2015	California	41.0098	-124.495		www.gbif.org, gbifID 1802111437
2015	California	41.5045	-124.2693		www.gbif.org, gbifID 1802111952
2015	California	41.5047	-124.4912		www.gbif.org, gbifID 1802112312
2015	California	41.5048	-124.269		www.gbif.org, gbifID 1802112219
2015	California	41.5057	-124.709		www.gbif.org, gbifID 1802112729
2015	California	41.5063	-124.7065		www.gbif.org, gbifID 1802112594
2015	Grand Manan, NB, Canada	44.7609617599	-66.7494177069	8	https://www.inaturalist.org/observations/47125816
2015	Percival Landing, Olympia	47.045687	-122.905853	Aprox.	Instagram - notmannering
2015	Pierce County, US-WA, US	47.280342	-122.47647	5	http://www.inaturalist.org/observations/1808574
2015	Owen Beach	47.307141	-122.516482	14	http://www.inaturalist.org/observations/1718090
2015	Point Defiance Park	47.307291	-122.516781	3	http://www.inaturalist.org/observations/1932028
2015	Owen Beach	47.307383	-122.516736	22	http://www.inaturalist.org/observations/1581849
2015	Maury Island Marine Park, King County, WA 98070, USA	47.3780689046	-122.4052047729	31	https://www.inaturalist.org/observations/8807416
2015	Seattle, WA, USA	47.5229245777	-122.3950700092	152	https://www.inaturalist.org/observations/8217771
2015	Kuril Islands	47.628633	152.788085	Aprox.	Alexander Semenov, Jellyfish Research South Spain, https://www.facebook.com/JellyfishResearchSouthSpain/posts/875440365884789
2015	NW USA	47.710	-122.400		www.jellywatch.org
2015	Indian Island, WA	48.024794	-122.72374		http://www.inaturalist.org/observations/1929457
2015	Fort Flagler, WA	48.095041	-122.724004		http://www.inaturalist.org/observations/1963983
2015	Port Townsend, WA	48.134054	-122.762078		http://www.inaturalist.org/observations/1779064
2015	Port Townsend, WA	48.135773	-122.760876		http://www.inaturalist.org/observations/2012416
2015	Port Townsend, WA	48.139897	-122.758645		http://www.inaturalist.org/observations/1926652
2015	241 Hodgson Rd, Lopez Island, WA, US	48.447247	-122.903239	2071	http://www.inaturalist.org/observations/2318652
2015	Anacortes Ferry Terminal, Anacortes, WA 98221, USA	48.5074140452	-122.6774513661	51	https://www.inaturalist.org/observations/15254851
2015	Friday Harbor, WA 98250, USA	48.5337104458	-123.0123502761	4185	https://www.inaturalist.org/observations/72592563
2015	San Juan, Washington, United States	48.5516388889	-123.1697722222		http://www.inaturalist.org/observations/1745815
2015	Brentwood Bay, Canada	48.572590	-123.464831	Aprox.	Daphne Stuart-Langford, https://www.facebook.com/groups/176587492920781/permalink/881158762463647
2015	9020 Ardmore Dr, North Saanich, BC, CA	48.62613	-123.478635	10	http://www.inaturalist.org/observations/1824507
2015	Sansum Narrows, British Columbia, Canada	48.772000	-123.558000		Weil, Duguid & Juanes, 2019
2015	SW Canada	49.14785	-123.438		www.gbif.org, gbifID 3064416874
2015	Alberni-Clayoquot, BC, Canada	49.2200119412	-126.0214981064	4328	https://www.inaturalist.org/observations/51901722
2015	Secret Cove, BC	49.467622	-123.889518	86	http://www.inaturalist.org/observations/2329334
2015	SW Canada	52.7246	-130.1632		www.gbif.org, gbifID 3063513375
2015	Skeena-Queen Charlotte, BC, Canada	52.7554493152	-131.8631003048	2477	https://www.inaturalist.org/observations/18533067
2015	SW Canada	53.175133	-131.432933		www.gbif.org, gbifID 3063465454
2015	SW Canada	54.31775	-131.299733		www.gbif.org, gbifID 3063467428
2016	Elkhorn Slough, Moss Landing, CA, US	36.8101833333	-121.7824033333		http://www.inaturalist.org/observations/3413117
2016	Pillar Point Harbor, California 94019, USA	37.501881	-122.4822324	1721	http://www.inaturalist.org/observations/4061281
2016	San Francisco, CA, USA	37.696385587	-123.0073392391	31	https://www.inaturalist.org/observations/5505570
2016	North Pacific Ocean, , , US	37.7280104224	-122.671133486	3210	http://www.inaturalist.org/observations/4037751
2016	15822 Oceanview Dr, Harbor, OR, US	42.037178083	-124.2615032498	94	http://www.inaturalist.org/observations/3701392
2016	1000 SE Bay Blvd, Newport, OR, US	44.62983	-124.0403888333		http://www.inaturalist.org/observations/3978261
2016	890 SE Bay Blvd, Newport, OR, US	44.6299466667	-124.0416333333		http://www.inaturalist.org/observations/4139994
2016	Newport, OR, USA	44.6301000267	-124.052284956	15	http://www.inaturalist.org/observations/4003586
2016	Totten Inlet, , , CA	47.1255855222	-123.0203189367	24	https://www.inaturalist.org/observations/8289001
2016	Tacoma, WA, USA	47.3073008651	-122.5167524815	8	https://www.inaturalist.org/observations/10484755
2016	Tacoma, WA, USA	47.3092961334	-122.5215268135	3	http://www.inaturalist.org/observations/4659920
2016	Pierce County, WA, USA	47.3093506928	-122.6890575886	8	https://www.inaturalist.org/observations/7412948
2016	Pierce County, WA, USA	47.3093506928	-122.6890575886	8	https://www.inaturalist.org/observations/7412949
2016	Seattle, WA 98198	47.37337755	-122.32640974	15	http://www.inaturalist.org/observations/3783747
2016	Pierce County, WA, USA	47.3804491866	-122.6350826	190	https://www.inaturalist.org/observations/7413236
2016	3201 Alki Ave SW, Seattle, WA, US	47.5762859036	-122.4213647524	28	http://www.inaturalist.org/observations/3656490
2016	Kitsap County, WA, USA	47.578624612	-122.5474905968	31	https://www.inaturalist.org/observations/7413166
2016	Seattle, Seattle, WA, US	47.5852448121	-122.3685694021	5	http://www.inaturalist.org/observations/3627229
2016	Puget Sound, Seattle, , US	47.6058198169	-122.4002842992	7519	https://www.inaturalist.org/observations/7507855
2016	Suquamish, WA, USA	47.7285571805	-122.5518465042	61	https://www.inaturalist.org/observations/6528878
2016	Hansville, WA, USA	47.9104741563	-122.526140213	122	https://www.inaturalist.org/observations/6528880
2016	Jefferson County, WA, USA	48.0250226301	-122.7233132677	4116	http://www.inaturalist.org/observations/3982530
2016	Jefferson County, WA, USA	48.1034325714	-122.6957946365	62	http://www.inaturalist.org/observations/3958567
2016	Island County, WA, USA	48.1571056927	-122.6739207809	2558	http://www.inaturalist.org/observations/4727688
2016	Island County, WA, USA	48.1571056927	-122.6739207809	2558	http://www.inaturalist.org/observations/4727689
2016	Skagit County, WA, USA	48.4082377041	-122.6488351822	61	http://www.inaturalist.org/observations/4168942
2016	Deception Pass State Park, Anacortes, WA, US	48.4172783333	-122.6640383333		http://www.inaturalist.org/observations/4030105
2016	Orcas Island	48.621789	-122.870436	Aprox.	Instagram - kyside
2016	Southern Gulf Islands, BC	48.6413942584	-123.3319225155	6	http://inaturalist.ca/observations/3876747
2016	Southern Gulf Islands, BC	48.6431636432	-123.3327259823	4	http://inaturalist.ca/observations/3877383
2016	Retreat Cove, Galiano Island, BC, Canada	48.9412157528	-123.50222826	31	http://www.inaturalist.org/observations/3680726
2016	9595 Semiahmoo Pkwy, Blaine, WA, US	48.9912061813	-122.7727500537	5	http://www.inaturalist.org/observations/4026053
2016	Alberni-Clayoquot, BC, Canada	49.067054416	-125.7479851242	488	https://www.inaturalist.org/observations/41545644
2016	Nanaimo, BC, Canada	49.2533247176	-124.0749979019	260	https://www.inaturalist.org/observations/9696832
2016	North Vancouver, BC, Canada	49.3005960188	-122.9538170993	1407	https://www.inaturalist.org/observations/29358952
2016	SW Canada	51.386417	-128.168381		www.gbif.org, gbifID 3065633864
2016	SW Canada	51.482666	-128.435776		www.gbif.org, gbifID 3065551853
2016	SW Canada	51.532799	-128.472733		www.gbif.org, gbifID 3065634985
2016	SW Canada	51.682751	-128.358795		www.gbif.org, gbifID 3065650778
2016	SW Canada	51.786217	-128.315735		www.gbif.org, gbifID 3065578680
2016	Gwaii Haanas	52.357703	-131.348116	3010	https://www.inaturalist.org/observations/5519861
2017	Pacific Ocean, CA, US	32.7571050116	-118.4448499283	102691	https://www.inaturalist.org/observations/27331378
2017	Los Angeles County, CA, USA	32.8287654201	-118.3554309459	989	https://www.inaturalist.org/observations/7468825
2017	1435 Coast Walk, San Diego, CA, US	32.8489660795	-117.2687261062	685	https://www.inaturalist.org/observations/5525617
2017	Lover's Cove Marine Preserve, Catalina Island	33.343182	-118.319002	Aprox.	Instagram - erinaurelia
2017	Mgarr ix-Xini, Malta	36.017258	14.273034		Dragičević et al., 2019
2017	Monterey, USA	36.608968	-121.888442	Aprox.	Instagram - scubajonjake
2017	North Pacific Ocean, , , US	36.7913123372	-122.2397157466	9923	https://www.inaturalist.org/observations/8882471
2017	Monterey Bay, CA, USA	36.9495396796	-121.8895339966	488	https://www.inaturalist.org/observations/7072295
2017	Pillar Point Harbor, , CA, US	37.497143643	-122.4955545646	5	https://www.inaturalist.org/observations/6836171
2017	Farallon Islands, San Francisco, CA, USA	37.69891	-123.003361	562	https://www.inaturalist.org/observations/8025143
2017	San Francisco, CA, USA	37.8101942827	-122.5766602813	2059	https://www.inaturalist.org/observations/8090066
2017	Mendocino, CA, USA	39.310455	-123.8094416667		https://www.inaturalist.org/observations/7443550
2017	Mendocino County, CA, USA	39.3501869362	-123.828293681	75	https://www.inaturalist.org/observations/7733231
2017	Florence, OR 97439, USA	44.0041448889	-124.0137168889		https://www.inaturalist.org/observations/74827294
2017	536 Southwest Elizabeth Street Newport, OR 97365	44.6318198418	-124.065662808	1376	https://www.inaturalist.org/observations/5222451
2017	6040 Butterball Ln NE, Lacey, WA, US	47.1192858881	-122.7626281512	10	https://www.inaturalist.org/observations/6822113
2017	7836 61st Avenue Northeast Olympia, WA 98516	47.12247	-122.774002	90	https://www.inaturalist.org/observations/6964591
2017	University Place, WA, USA	47.2005820556	-122.5832246667		https://www.inaturalist.org/observations/10197805
2017	Washington, US	47.2181392517	-122.4588958199	6	https://www.inaturalist.org/observations/68255306
2017	Case Inlet, , , CA	47.225855	-122.814475		https://www.inaturalist.org/observations/6799540
2017	535 Dock St, Tacoma, WA, US	47.2606600961	-122.4385194016	10	https://www.inaturalist.org/observations/6684606
2017	The Narrows, , WA, US	47.2661402682	-122.5640622062	5	https://www.inaturalist.org/observations/7027870
2017	Tacoma, WA, USA	47.3055859651	-122.513051033	31	https://www.inaturalist.org/observations/8697198
2017	Tacoma, WA, USA	47.3070590918	-122.516317963	8	https://www.inaturalist.org/observations/8526816
2017	Tacoma, WA, USA	47.3071722624	-122.516427934	6	https://www.inaturalist.org/observations/6687262
2017	Tacoma, WA, USA	47.3071722624	-122.51643598	8	https://www.inaturalist.org/observations/6663795
2017	Point Defiance Boathouse	47.307203	-122.516412	8	https://www.inaturalist.org/observations/7071870
2017	Tacoma, WA, USA	47.3072301111	-122.5165164471	8	https://www.inaturalist.org/observations/8526828
2017	Tacoma, WA, USA	47.3073162974	-122.5167524815	8	https://www.inaturalist.org/observations/8048494
2017	Point Defiance Park, Tacoma, WA, US	47.3074374022	-122.5187679102	5	https://www.inaturalist.org/observations/7395384
2017	Point Defiance Park, Tacoma, WA, US	47.3075054633	-122.5187296887	5	https://www.inaturalist.org/observations/7395403
2017	5901-6499 Promenade Ln, Tacoma, WA, USA	47.30752982	-122.51878633	9	https://www.inaturalist.org/observations/7395481
2017	6001â€“6499 Promenade Ln, Tacoma, WA, US	47.3077814135	-122.5192229044	6	https://www.inaturalist.org/observations/6999494
2017	6001â€“6499 Promenade Ln, Tacoma, WA, US	47.3078076309	-122.519389093	5	https://www.inaturalist.org/observations/42611534
2017	Tacoma, WA, USA	47.3078702956	-122.5194454193	122	https://www.inaturalist.org/observations/8697660
2017	Point Defiance Park, Tacoma, WA, US	47.3083792767	-122.5204656647	5	https://www.inaturalist.org/observations/7000238
2017	5800â€“5838 Five Mile Dr, Tacoma, WA, US	47.3097219319	-122.5224984438	5	https://www.inaturalist.org/observations/6999867
2017	Pierce County, US-WA, US	47.3100576271	-122.5233010111	5	https://www.inaturalist.org/observations/6999185
2017	5901-6499 Promenade Ln, Tacoma, WA, USA	47.311267901	-122.5252438438	8	https://www.inaturalist.org/observations/7394480
2017	5901-6499 Promenade Ln, Tacoma, WA, USA	47.31128012	-122.52537667	13	https://www.inaturalist.org/observations/7394485
2017	Point Defiance Park, Tacoma, WA, US	47.3117786833	-122.5260547177	5	https://www.inaturalist.org/observations/6998976
2017	Puget Sound, Tacoma, WA, US	47.3118187488	-122.5260440727	5	https://www.inaturalist.org/observations/6998945
2017	5400 N Pearl St, Tacoma, WA, US	47.311925157	-122.5261004829	5	https://www.inaturalist.org/observations/6999286
2017	Point Defiance Park, Tacoma, WA, US	47.3124869122	-122.5271290262	5	https://www.inaturalist.org/observations/6998849
2017	North End Tacoma, WA	47.31249011	-122.52711443	13	https://www.inaturalist.org/observations/6999198
2017	5400 N Pearl St, Tacoma, WA, US	47.3125171708	-122.5270700176	5	https://www.inaturalist.org/observations/6998904
2017	Point Defiance Park, Tacoma, WA, US	47.3125542608	-122.5271612128	5	https://www.inaturalist.org/observations/6998797
2017	5614â€“5698 N Owen Beach Rd, Tacoma, WA, US	47.3126275605	-122.5270068181	10	https://www.inaturalist.org/observations/6998978
2017	Point Defiance Park, Tacoma, WA, US	47.312882999	-122.5277730079	5	https://www.inaturalist.org/observations/7394612
2017	Gig Harbor, , WA, US	47.3318583333	-122.5808333333		https://www.inaturalist.org/observations/7063222
2017	Gig Harbor, , WA, US	47.33200958	-122.5805412793	5	https://www.inaturalist.org/observations/8524316
2017	Gig Harbor, , WA, US	47.3320366667	-122.580375		https://www.inaturalist.org/observations/7063227
2017	Washington, US	47.3679357034	-122.5235854021	5823	https://www.inaturalist.org/observations/15910078
2017	King County, US-WA, US	47.58981971	-122.38000173	16	https://www.inaturalist.org/observations/7135441
2017	1483 Alaskan Way, Seattle, WA 98101, USA	47.6075722259	-122.342787422	65	https://www.inaturalist.org/observations/7877598
2017	1483 Alaskan Way Seattle, WA 98101	47.607577651	-122.342786751	17	https://www.inaturalist.org/observations/6996658
2017	1501 Alaskan Way S, Seattle, WA 98134, USA	47.60760667	-122.34378916	17	https://www.inaturalist.org/observations/7298691
2017	1501 Alaskan Way South Seattle, WA 98134	47.607740403	-122.343816049	129	https://www.inaturalist.org/observations/7024554
2017	1501 Alaskan Way South Seattle, WA 98134	47.6077842712	-122.3438949585		https://www.inaturalist.org/observations/6996669
2017	1501 Alaskan Way South Seattle, WA 98134 USA	47.6080186625	-122.3435883969	65	https://www.inaturalist.org/observations/7219447
2017	1497-1999 Alaskan Way Seattle, WA 98101 USA	47.6080818176	-122.3436660767		https://www.inaturalist.org/observations/7422273
2017	Edmonds Fishing Pier, WA 98020, USA	47.8113244267	-122.389524579	8	https://www.inaturalist.org/observations/9137286
2017	Jefferson County, WA, USA	48.0359574748	-122.6741805905	488	https://www.inaturalist.org/observations/8037992
2017	Jefferson County, WA, USA	48.1305788093	-122.7609641966	244	https://www.inaturalist.org/observations/8716804
2017	Jefferson County, WA, USA	48.1305788093	-122.7609641966	244	https://www.inaturalist.org/observations/8716805
2017	Snohomish County, WA, USA	48.131085	-122.365529	30	https://www.inaturalist.org/observations/7678697
2017	Penn Cove, Greenbank, WA, US	48.2237583333	-122.727455	5	https://www.inaturalist.org/observations/14154942
2017	SW Canada	48.374816	-124.04025		www.gbif.org, gbifID 3063320091
2017	SW Canada	48.3762	-124.105466		www.gbif.org, gbifID 3063315179
2017	Strait of Georgia, Victoria, BC, CA	48.40985	-123.3777466667		https://www.inaturalist.org/observations/7391711
2017	Victoria, Britisch-Kolumbien, Kanada	48.4134038844	-123.3918714523	24	https://www.inaturalist.org/observations/8598515
2017	Capital, BC, Canada	48.42485774	-123.3021891117	61	https://www.inaturalist.org/observations/7798498
2017	Victoria, B.C., SW Canada	48.438313	-123.377838	250.0	www.gbif.org, gbifID 1808131543
2017	SW Canada	48.523466	-124.649633		www.gbif.org, gbifID 3063323305
2017	San Juan County, WA, USA	48.5264809051	-123.1663513184	2090	https://www.inaturalist.org/observations/7802449
2017	San Juan Island, WA, US	48.540624	-122.996722	Aprox.	Instagram - orcaswhalewatch
2017	Gowland-Tod Provincial Park - Tod Inlet, Brentwood Bay, BC, Canada	48.5609137017	-123.469486534	2	https://www.inaturalist.org/observations/6549465
2017	Capital, BC, Canada	48.5676805556	-123.4751805556		https://www.inaturalist.org/observations/6723283
2017	2700 James Island Rd, Central Saanich, BC, CA	48.5990869391	-123.3886002773	28	https://www.inaturalist.org/observations/7589044
2017	San Juan County, US-WA, US	48.61993179	-123.00318137	4	https://www.inaturalist.org/observations/8381700
2017	Deer Harbor, , WA, US	48.61995	-123.0030666667		https://www.inaturalist.org/observations/8388902
2017	Deer Harbor, , WA, US	48.6199583333	-123.0030888833		https://www.inaturalist.org/observations/8379656
2017	San Juan County, US-WA, US	48.620046163	-123.0031465274	5	https://www.inaturalist.org/observations/8378083
2017	5164 Deer Harbor Rd, Eastsound, WA 98245, USA	48.6201392262	-123.00219845	33021	https://www.inaturalist.org/observations/8379450
2017	Saanich inlet	48.646815	-123.491763	Aprox.	Instagram - andybernhart
2017	Saanich Inlet, British Columbia, Canada	48.6487661	-123.5042512	6684	https://www.inaturalist.org/observations/7311304
2017	Saanich Inlet, British Columbia, Canada	48.6487661	-123.5042512	6684	https://www.inaturalist.org/observations/7314791
2017	San Juan County, WA, USA	48.6929321111	-123.2038345278		https://www.inaturalist.org/observations/15795504
2017	Southern Gulf Islands	48.7948173937	-123.3079041449		http://inaturalist.ca/observations/6571184
2017	SW Canada	48.851215	-125.494102		www.gbif.org, gbifID 3065275836
2017	SW Canada	49.045567	-126.510483		www.gbif.org, gbifID 3065230211
2017	Nanaimo, BC, Canada	49.1236410162	-123.8006080492	122	https://www.inaturalist.org/observations/38427005
2017	Dawley Passage Provincial Park, Clayoquot Sound, BC, Canada	49.1456151825	-125.7927274704	61	https://www.inaturalist.org/observations/12391489
2017	Alberni-Clayoquot, BC, Canada	49.1732697924	-125.9191589187	221	https://www.inaturalist.org/observations/56293997
2017	Mount Waddington B, BC, Canada	50.6775211379	-128.2593086734	592	https://www.inaturalist.org/observations/46648986
2017	SW Canada	50.8744	-128.72915		www.gbif.org, gbifID 3063092652
2017	SW Canada	51.16115	-129.32815		www.gbif.org, gbifID 3062889747
2017	SW Canada	51.63165	-130.1639		www.gbif.org, gbifID 3062888690
2017	SW Canada	51.668583	-129.85875		www.gbif.org, gbifID 3062886627
2017	SW Canada	51.69845	-129.70775		www.gbif.org, gbifID 3062890577
2017	SW Canada	51.715483	-129.929366		www.gbif.org, gbifID 3063079611
2017	SW Canada	51.732566	-129.9437		www.gbif.org, gbifID 3062884626
2017	SW Canada	51.738216	-129.843116		www.gbif.org, gbifID 3062883566
2017	SW Canada	51.79765	-130.134966		www.gbif.org, gbifID 3062888687
2017	SW Canada	51.856816	-128.83755		www.gbif.org, gbifID 3063083432
2017	SW Canada	51.927866	-130.345016		www.gbif.org, gbifID 3063094592
2017	SW Canada	51.977333	-128.86615		www.gbif.org, gbifID 3063083444
2017	SW Canada	52.010616	-128.96925		www.gbif.org, gbifID 3063081456
2017	SW Canada	52.075733	-128.932966		www.gbif.org, gbifID 3063083448
2017	SW Canada	52.25405	-129.336616		www.gbif.org, gbifID 3062887475
2017	SW Canada	52.3319	-130.481566		www.gbif.org, gbifID 3062884534
2017	SW Canada	52.354416	-130.6008		www.gbif.org, gbifID 3063079631
2017	SW Canada	52.3687	-130.453766		www.gbif.org, gbifID 3063094494
2017	SW Canada	52.43565	-131.016433		www.gbif.org, gbifID 3062884636
2017	Gwaii Haanas National Marine Area, , BC, CA	52.5933236358	-131.5775125687	504	https://www.inaturalist.org/observations/8090940
2017	SW Canada	52.5997	-130.593433		www.gbif.org, gbifID 3062887512
2017	SW Canada	52.613016	-129.700733		www.gbif.org, gbifID 3063079482
2017	SW Canada	52.656833	-130.596316		www.gbif.org, gbifID 3062883506
2017	Gwaii Haanas National Park Reserve, , BC, CA	52.7287098101	-131.8202014468	12453	https://www.inaturalist.org/observations/8149114
2017	SW Canada	52.830833	-129.948933		www.gbif.org, gbifID 3063504456
2017	Skeena-Queen Charlotte, BC, Canada	52.8987965332	-131.9086695503	7813	https://www.inaturalist.org/observations/8150631
2017	Sitka, Alaska, United States	57.0346388889	-135.314025		https://www.inaturalist.org/observations/8462145
2017	Seward Boat Harbor	60.116997	-149.432414	Aprox.	Instagram - szpiano
2018	Fogo south coast, Cape Verde (60 m)	14.772333	-24.396333		Hoving et al., 2018
2018	Las Palmas, Spanje	28.8566874764	-13.842762622	68	https://www.inaturalist.org/observations/79211276
2018	North Pacific Ocean, , , US	32.82867	-118.5898216667	5	https://www.inaturalist.org/observations/15175601
2018	Morro Bay State Park, CA, USA	35.349209	-120.845187	Aprox.	Instagram - mbpaddlesports
2018	Little Bay, Gibraltar	36.115053	-5.351429	Aprox.	Jason Mesilio, Jellyfish Research South Spain, https://www.facebook.com/JellyfishResearchSouthSpain/posts/2013447488750732
2018	Lovers Point, Pacific Grove, CA 93950, USA	36.6266261	-121.9155104	1741	https://www.inaturalist.org/observations/14631856
2018	Monterey County, CA, USA	36.8125246602	-121.7712787081	59	https://www.inaturalist.org/observations/16457067
2018	Pacific Ocean, , CA, US	37.5202882607	-122.5152306656	95	https://www.inaturalist.org/observations/9649715
2018	Yee Tock Chee Park, Sausalito, CA, US	37.8549616667	-122.4786533333	16	https://www.inaturalist.org/observations/11377548
2018	100â€“278 1st St SE, Bandon, OR, US	43.1198361667	-124.41368	65	https://www.inaturalist.org/observations/29732885
2018	Lincoln County, OR, USA	44.6283214228	-124.066674539	258	https://www.inaturalist.org/observations/13441084
2018	Ferry Wharf Rd, Grand Manan, NB, CA	44.7611883333	-66.7470866667	5	https://www.inaturalist.org/observations/16117468
2018	St. Andrews, NB, Canada	45.0717637463	-67.0651354008	977	https://www.inaturalist.org/observations/15737232
2018	Cannon Beach, OR, USA	45.8885497778	-123.9597701944		https://www.inaturalist.org/observations/10148159
2018	701 Columbia St NW, Olympia, WA 98501, USA	47.0502681516	-122.9054079205	33	https://www.inaturalist.org/observations/15421956
2018	Budd Inlet	47.0596055	-122.90705		https://www.inaturalist.org/observations/13709627
2018	Olympia, WA, USA	47.0700302124	-122.8995742798		https://www.inaturalist.org/observations/14390618
2018	Thurston County, US-WA, US	47.08405444	-122.98018798	8	https://www.inaturalist.org/observations/16970601
2018	Thurston County, US-WA, US	47.08439118	-122.97986983	5	https://www.inaturalist.org/observations/16970725
2018	5117 Sunrise Beach Rd NW, Olympia, WA 98502, USA	47.0868032	-122.9896645	98	https://www.inaturalist.org/observations/16970891
2018	McAllister Creek, Olympia, WA, US	47.0986721667	-122.7259666667	5	https://www.inaturalist.org/observations/16641077
2018	Puget Sound, Anderson Island, WA, US	47.1104138333	-122.679825	5	https://www.inaturalist.org/observations/14389138
2018	7646 Sandy Point Rd NE, Olympia, WA 98516, USA	47.1220169067	-122.7762680054		https://www.inaturalist.org/observations/13631214
2018	6927 Boston Harbor Rd NE, Olympia, WA, US	47.1309599933	-122.9052088504	305	https://www.inaturalist.org/observations/15461328
2018	Budd Inlet, Olympia, WA, US	47.1310493863	-122.9055923225	10	https://www.inaturalist.org/observations/14323177
2018	3040 Steamboat Is NW, Olympia, WA, US	47.1856083333	-122.94117	5	https://www.inaturalist.org/observations/13059514
2018	8712 Warren Dr NW, Gig Harbor, WA, US	47.28283	-122.655455	5	https://www.inaturalist.org/observations/16630327
2018	Tacoma, WA, USA	47.305606607	-122.5131952201	21	https://www.inaturalist.org/observations/11978168
2018	5912 N Waterfront Dr, Tacoma, WA, USA	47.3071365356	-122.5169677734		https://www.inaturalist.org/observations/14561707
2018	Point Defiance Park, Tacoma, WA, US	47.3072038405	-122.5174823777	30	https://www.inaturalist.org/observations/14293781
2018	Tacoma, WA, USA	47.3072905769	-122.5167632103	8	https://www.inaturalist.org/observations/12976610
2018	5912 N Waterfront Dr, Tacoma, WA, USA	47.30730736	-122.51676202	4	https://www.inaturalist.org/observations/13460517
2018	Point Defiance Park, Tacoma, WA, US	47.3075053795	-122.5171463472	5	https://www.inaturalist.org/observations/11578244
2018	6001â€“6499 Promenade Ln, Tacoma, WA, US	47.3076368915	-122.5183163771	5	https://www.inaturalist.org/observations/14293220
2018	5901 Promenade Ln, Tacoma, WA, USA	47.307963731	-122.5191976503	352	https://www.inaturalist.org/observations/14350099
2018	Point Defiance Park, Tacoma, WA, US	47.308799252	-122.5212408231	10	https://www.inaturalist.org/observations/14792715
2018	5901 Promenade Ln, Tacoma, WA, USA	47.30930927	-122.52133756	9	https://www.inaturalist.org/observations/14796559
2018	5901 Promenade Ln, Tacoma, WA, USA	47.3110542297	-122.5249557495		https://www.inaturalist.org/observations/14813255
2018	Point Defiance Park, Tacoma, WA, US	47.3110718793	-122.5254097303	10	https://www.inaturalist.org/observations/13864766
2018	5901 Promenade Ln, Tacoma, WA, USA	47.3111381531	-122.5250473022		https://www.inaturalist.org/observations/14813250
2018	5901 Promenade Ln, Tacoma, WA, USA	47.31120256	-122.52509581	7	https://www.inaturalist.org/observations/14799198
2018	5901 Promenade Ln, Tacoma, WA, USA	47.3116493225	-122.5258483887		https://www.inaturalist.org/observations/14813148
2018	5901 Promenade Ln, Tacoma, WA, USA	47.31196873	-122.52628624	13	https://www.inaturalist.org/observations/13879198
2018	5901 Promenade Ln, Tacoma, WA, USA	47.3119926453	-122.5264816284		https://www.inaturalist.org/observations/14813091
2018	Point Defiance Park, Tacoma, WA, US	47.3120470718	-122.5264978689	10	https://www.inaturalist.org/observations/14792780
2018	Tacoma, WA, USA	47.31478455	-122.5306793	5	https://www.inaturalist.org/observations/14614936
2018	Puget Sound, Tacoma, WA, US	47.3162324075	-122.5317945612	5	https://www.inaturalist.org/observations/15294523
2018	Dash Point State Park	47.321580	-122.413133	Aprox.	Instagram - bigtimedealmaker
2018	Gig Harbor, Gig Harbor, WA, US	47.3365700144	-122.5888037725	40	https://www.inaturalist.org/observations/14997931
2018	14201â€“14245 SW Lisabeula Rd, Vashon, WA, US	47.4053416667	-122.5221166667	10	https://www.inaturalist.org/observations/16308074
2018	Vashon, WA 98070, USA	47.4462013056	-122.4402313056		https://www.inaturalist.org/observations/14065182
2018	Seattle, WA, USA	47.5233295566	-122.3971636778	20	https://www.inaturalist.org/observations/13183526
2018	707 Sidney Pkwy, Port Orchard, WA, US	47.5449716667	-122.6375283333	0	https://www.inaturalist.org/observations/15178931
2018	2201â€“3013 Pleasant Beach Dr NE, Bainbridge Island, WA, US	47.5883333333	-122.5318666667	5	https://www.inaturalist.org/observations/15953401
2018	Elliott Bay, Seattle, WA, US	47.589595	-122.3801583333	16	https://www.inaturalist.org/observations/14332907
2018	King County, US-WA, US	47.603968364	-122.3398320749	19	https://www.inaturalist.org/observations/15430780
2018	King County, US-WA, US	47.606300354	-122.3429260254		https://www.inaturalist.org/observations/26629601
2018	Seattle, WA, USA	47.6068846476	-122.3417787815	77	https://www.inaturalist.org/observations/13836074
2018	Seattle, WA, USA	47.6068846476	-122.3417787815	77	https://www.inaturalist.org/observations/13836083
2018	1483 Alaskan Way, Seattle, WA 98101, USA	47.6074943542	-122.3427200317		https://www.inaturalist.org/observations/15793634
2018	1483 Alaskan Way, Seattle, WA 98101, USA	47.6074981689	-122.342956543		https://www.inaturalist.org/observations/13557405
2018	1483 Alaskan Way, Seattle, WA 98101, USA	47.6075286865	-122.3436431885		https://www.inaturalist.org/observations/15253697
2018	1483 Alaskan Way, Seattle, WA 98101, USA	47.6075363159	-122.3429336548		https://www.inaturalist.org/observations/15401252
2018	1483 Alaskan Way, Seattle, WA 98101, USA	47.6075401306	-122.3428573608		https://www.inaturalist.org/observations/15793647
2018	1501 Alaskan Way S, Seattle, WA 98134, USA	47.6076583862	-122.3437042236		https://www.inaturalist.org/observations/13613135
2018	1501 Alaskan Way S, Seattle, WA 98134, USA	47.6076583862	-122.3437042236		https://www.inaturalist.org/observations/14507548
2018	1483 Alaskan Way, Seattle, WA 98101, USA	47.6077079773	-122.3436660767		https://www.inaturalist.org/observations/16629292
2018	Seattle Aquarium, Seattle, WA, US	47.6077283333	-122.3436366667	10	https://www.inaturalist.org/observations/14027028
2018	1501 Alaskan Way S, Seattle, WA 98134, USA	47.6077537537	-122.3438644409		https://www.inaturalist.org/observations/14949836
2018	Downtown, Seattle, WA, USA	47.6079521111	-122.34355925		https://www.inaturalist.org/observations/13783867
2018	Belltown, Seattle, WA, USA	47.61515765	-122.3400045635	1953	https://www.inaturalist.org/observations/38785976
2018	Olympic Sculpture Park	47.6164596085	-122.3560041029	31	https://www.inaturalist.org/observations/16579283
2018	Belltown, Seattle, WA, USA	47.6166041057	-122.3575998394	122	https://www.inaturalist.org/observations/38785974
2018	N Beach Trail, Seattle, WA 98199, USA	47.66297555	-122.43330248	5	https://www.inaturalist.org/observations/14757511
2018	Puget Sound	47.726635	-122.501740	Aprox.	Instagram - crystalcat89
2018	Jefferson County, WA, USA	47.8060835737	-122.7943038949	288	https://www.inaturalist.org/observations/12804160
2018	Snohomish County, WA, USA	47.8711382847	-122.3401504485	977	https://www.inaturalist.org/observations/14805620
2018	Puget Sound, Mukilteo, WA, US	47.8730842133	-122.3322460004	770	https://www.inaturalist.org/observations/13023904
2018	Everett, WA, USA	48.00492	-122.228877		https://www.inaturalist.org/observations/15976880
2018	Marrowstone Island, Nordland, WA, US	48.0196636732	-122.6705213157	143	https://www.inaturalist.org/observations/14295257
2018	Marrowstone, WA 98358, USA	48.0290902342	-122.6693098349	0	https://www.inaturalist.org/observations/15992163
2018	Jefferson County, WA, USA	48.0922568131	-122.6920060214	61	https://www.inaturalist.org/observations/13482299
2018	200 Jackson St, Port Townsend, WA 98368, USA	48.1171226501	-122.7515106201		https://www.inaturalist.org/observations/16338049
2018	Clallam County, US-WA, US	48.2648833	-124.3060126	3200	https://www.inaturalist.org/observations/14719194
2018	SW Canada	48.291116	-123.6953		www.gbif.org, gbifID 3063318913
2018	Capital, BC, Canada	48.2964308212	-123.5379116338	427	https://www.inaturalist.org/observations/14292839
2018	Capital, BC, Canada	48.3381492752	-123.3679334211	3986	https://www.inaturalist.org/observations/14408150
2018	San Juan County, WA, USA	48.3899187388	-123.1322861665	5305	https://www.inaturalist.org/observations/14307052
2018	Capital, BC, Canada	48.3914633369	-123.3383803713	1325	https://www.inaturalist.org/observations/14408147
2018	Trial Islands Lighthouse, Oak Bay, BC, CA	48.399475	-123.3060533333	5	https://www.inaturalist.org/observations/11340500
2018	Botanical Beach, British Columbia, Canada	48.5254811	-124.4426364	200	https://www.inaturalist.org/observations/14452196
2018	San Juan County, US-WA, US	48.53661155	-122.85213156	6	https://www.inaturalist.org/observations/15331654
2018	Friday Harbor Labs Dock, NW USA	48.5452	-123.013		www.gbif.org, gbifID 2235855302
2018	San Juan Channel, , WA, US	48.5454279548	-123.0121340882	130	https://www.inaturalist.org/observations/14252295
2018	152 Cantilever Way, , WA, US	48.5463448314	-123.0089712042	22	https://www.inaturalist.org/observations/17000519
2018	San Juan Island	48.602539	-123.070807	Aprox.	Instagram - all_aboutoutdoors
2018	San Juan County, WA, USA	48.6086785732	-123.153433962	15	https://www.inaturalist.org/observations/15993555
2018	198 Doe Bay Rd, Olga, WA 98279, USA	48.64070144	-122.78119572	7	https://www.inaturalist.org/observations/13314323
2018	2457 Tryon Rd, North Saanich, BC, CA	48.6760942675	-123.3956802842	82	https://www.inaturalist.org/observations/18440114
2018	YMCA Camp Orkila	48.7005564643	-122.9469717667	187	https://www.inaturalist.org/observations/74167057
2018	SW Canada	48.771667	-125.441147		www.gbif.org, gbifID 3065231384
2018	SW Canada	48.789467	-125.339516		www.gbif.org, gbifID 3065215393
2018	Gulf Islands National Park Reserve, , BC, CA	48.7940463871	-123.2811386314	1741	https://www.inaturalist.org/observations/13106034
2018	SW Canada	48.806068	-125.444		www.gbif.org, gbifID 3065215401
2018	SW Canada	48.870182	-125.241386		www.gbif.org, gbifID 3066144468
2018	SW Canada	48.8895	-125.538567		www.gbif.org, gbifID 3066168313
2018	Barkley Sound, CA	48.898409	-125.275860	Aprox.	Instagram - salmonographer
2018	SW Canada	48.905949	-126.335968		www.gbif.org, gbifID 3066258350
2018	SW Canada	48.940582	-126.284317		www.gbif.org, gbifID 3065372276
2018	Tsawwassen, Delta, BC, Canada	49.0060416667	-123.0356666667	24	https://www.inaturalist.org/observations/57158127
2018	Tsawwassen, Delta, BC, Canada	49.0062944444	-123.0354083333	32	https://www.inaturalist.org/observations/57158128
2018	SW Canada	49.046749	-126.402267		www.gbif.org, gbifID 3066291382
2018	Delta, BC, Canada	49.0599004379	-123.1291515973	8057	https://www.inaturalist.org/observations/14393595
2018	Nanaimo Harbour, Protection Island	49.170099	-123.934584	Aprox.	Instagram - protectionisland
2018	Nanaimo, BC, Canada	49.1709476201	-123.9357099541	8	https://www.inaturalist.org/observations/14072561
2018	Nanaimo, BC, Canada	49.1970230859	-123.94625711	31	https://www.inaturalist.org/observations/49476695
2018	SW Canada	49.2008	-123.349283		www.gbif.org, gbifID 3063308557
2018	Vancouver, BC, Canada	49.3110536054	-123.1363501111	533	https://www.inaturalist.org/observations/13875653
2018	Smuggler Cove, Sunshine Coast, British Columbia, Canada	49.504144	-123.944234		https://www.inaturalist.org/observations/15198298
2018	Porteau Cove	49.5618	-123.2361		https://www.inaturalist.org/observations/7298412
2018	Porteau Cove Provincial Park	49.567772	-123.242300	Aprox.	Instagram - ale_underthesea
2018	Vancouver island	49.650638	-125.449391	263849	https://www.inaturalist.org/observations/17896829
2018	127 Port Augusta St, Comox, BC V9M 3N8, Canada	49.6713876	-124.9274048	185	https://www.inaturalist.org/observations/17515218
2018	SW Canada	49.7572	-127.53555		www.gbif.org, gbifID 3062367680
2018	Mount Waddington, BC, Canada	50.4227069935	-128.6377500695	100753	https://www.inaturalist.org/observations/13888490
2018	Gwaii Haanas National Park Reserve, , BC, CA	52.433905	-131.3715216667	5	https://www.inaturalist.org/observations/15092590
2018	SW Canada	54.290116	-133.508133		www.gbif.org, gbifID 3066489284
2018	SW Canada	54.570983	-130.649483		www.gbif.org, gbifID 3063322279
2019	Praia dos Reis Magos, Funchal, Madeira	32.646925	-16.824063	Aprox.	Álvaro Palricas, GelAvista, https://www.facebook.com/permalink.php?story_fbid=2412501512152426&id=1040242599378331
2019	Madalena do Mar, Ponta da Cruz, Madeira	32.702304	-17.138568	Aprox.	Tiago e Mariana Martins, GelAvista, https://www.facebook.com/permalink.php?story_fbid=2321422717926973&id=1040242599378331
2019	Osezaki Shizuoka, Japan	35.024532	138.787971	Aprox.	Instagram - seacam1970
2019	Catalan Bay, Gibraltar	36.138912	-5.340700	Aprox.	Alex Trinidad, Jellyfish Research South Spain, https://www.facebook.com/JellyfishResearchSouthSpain/posts/2075777902517690
2019	Monterey Bay, USA	36.789364	-121.938769	Aprox.	Mbari, ttps://www.facebook.com/MBARInews/posts/4596016377139530
2019	Pacific Ocean, , CA, US	37.521405	-122.516845	5	https://www.inaturalist.org/observations/21700907
2019	25 Kailua Way, Petaluma, CA, US	38.25435	-122.9696583333	5	https://www.inaturalist.org/observations/28313712
2019	Bodega Harbor, Bodega Bay, CA, US	38.3281878499	-123.0568646147	154	https://www.inaturalist.org/observations/26477777
2019	Curry County, OR, USA	42.7368432482	-124.5044386759	1052	https://www.inaturalist.org/observations/33845857
2019	outer coast, Baltimore Rock, Oregon, NW USA	43.3509	-124.382		www.gbif.org, gbifID 3028056290
2019	outer coast, Baltimore Rock, Oregon, NW USA	43.350944	-124.382341		www.gbif.org, gbifID 2532975658
2019	Newport, OR, USA	44.6264457703	-124.0558776855		https://www.inaturalist.org/observations/29881755
2019	Depoe Bay, OR 97341, USA	44.8307970733	-124.0651598945	132	https://www.inaturalist.org/observations/30913885
2019	Pacific Ocean, Rockaway Beach, OR, US	45.6086797666	-123.9483896184	305	https://www.inaturalist.org/observations/29765761
2019	Cannon Beach, OR, USA	45.9015918858	-123.9654759318	33	https://www.inaturalist.org/observations/31102718
2019	Hunter Point Rd NW, Olympia, WA, US	47.16480283	-122.92725333	3602	https://www.inaturalist.org/observations/34436834
2019	Olympia, WA 98502, USA	47.176109314	-122.939163208		https://www.inaturalist.org/observations/34324899
2019	Pickering Passage, Shelton, WA, US	47.1832344538	-122.9295868404	79	https://www.inaturalist.org/observations/34319651
2019	Hope Island Marine State Park	47.1835819511	-122.9280507937	11	https://www.inaturalist.org/observations/34555168
2019	Pickering Passage, Shelton, WA, US	47.18417414	-122.9262068589	5	https://www.inaturalist.org/observations/34167286
2019	SKOK, WA 98584, USA	47.1871737591	-122.9255318642	66	https://www.inaturalist.org/observations/34458980
2019	Mason County, WA, USA	47.1900066161	-122.9245089336	3	https://www.inaturalist.org/observations/34860901
2019	Point Defiance Park, Tacoma, WA, US	47.3068302172	-122.5174351038	30	https://www.inaturalist.org/observations/28130196
2019	Ruston, WA 98407, USA	47.3069190979	-122.5191497803		https://www.inaturalist.org/observations/28758219
2019	Puget Sound, Tacoma, WA, US	47.3097083333	-122.523025	8	https://www.inaturalist.org/observations/33561456
2019	Tacoma, WA, USA	47.3098192	-122.52291205	9	https://www.inaturalist.org/observations/29012051
2019	Point Defiance Park, Tacoma, WA, US	47.3099652166	-122.5232143422	5	https://www.inaturalist.org/observations/29015676
2019	Commencement Bay, Tacoma, WA, US	47.3110078415	-122.5249783975	5	https://www.inaturalist.org/observations/29008394
2019	Point Defiance Park, Tacoma, WA, US	47.3112735898	-122.5250451175	10	https://www.inaturalist.org/observations/29015064
2019	Point Defiance Park, Tacoma, WA, US	47.3112806306	-122.5252044575	10	https://www.inaturalist.org/observations/29014953
2019	Point Defiance Park, Tacoma, WA, US	47.3113227077	-122.5260837191	50	https://www.inaturalist.org/observations/29009227
2019	Point Defiance Park, Tacoma, WA, US	47.3113800399	-122.5254482032	5	https://www.inaturalist.org/observations/29014660
2019	Point Defiance Park, Tacoma, WA, US	47.3116048809	-122.5258852061	12	https://www.inaturalist.org/observations/29012031
2019	Point Defiance Park, Tacoma, WA, US	47.31247	-122.526895	10	https://www.inaturalist.org/observations/28125552
2019	Puget Sound, Tacoma, WA, US	47.31253	-122.5154583333	5	https://www.inaturalist.org/observations/29078052
2019	Quarter-Master Harbor, Vashon, WA, US	47.3741383333	-122.4606383333	5	https://www.inaturalist.org/observations/28161549
2019	Burien, WA, USA	47.4771290101	-122.366170793	122	https://www.inaturalist.org/observations/26173608
2019	Lincoln Park, Seattle, WA, US	47.527455	-122.3974916667	5	https://www.inaturalist.org/observations/30892906
2019	Bremerton, WA, USA	47.5626108098	-122.6205818225	31	https://www.inaturalist.org/observations/28779064
2019	Elliott Bay, Seattle, WA, US	47.6018216667	-122.3413616667	10	https://www.inaturalist.org/observations/27532537
2019	Seattle, WA, USA	47.6073900556	-122.3449879167		https://www.inaturalist.org/observations/28143621
2019	Pike Place Market, Seattle, WA, USA	47.6075464568	-122.3426647112	44	https://www.inaturalist.org/observations/29932895
2019	Downtown Seattle, Seattle, WA, USA	47.6076148056	-122.3438583889		https://www.inaturalist.org/observations/27721480
2019	Seattle, WA 98101, USA	47.6077232361	-122.3436050415		https://www.inaturalist.org/observations/26772940
2019	Seattle, WA 98101, USA	47.6077691106	-122.3436474055	44	https://www.inaturalist.org/observations/29322005
2019	Seattle, WA 98101, USA	47.6077880859	-122.3424835205		https://www.inaturalist.org/observations/26753045
2019	Seattle, WA 98101, USA	47.6078605652	-122.3438186646		https://www.inaturalist.org/observations/27172965
2019	Downtown Seattle, Seattle, WA, USA	47.6080110556	-122.3438457778		https://www.inaturalist.org/observations/25190565
2019	Puget Sound	47.732177	-122.506546	Aprox.	Instagram -ballardkayak
2019	Kingston Ferry Dock, Kingston, WA 98346, USA	47.79478682	-122.49385945	6	https://www.inaturalist.org/observations/30574278
2019	The Bowl of Edmonds, Edmonds, WA 98020, USA	47.8105837384	-122.3903629951	15	https://www.inaturalist.org/observations/29399982
2019	The Bowl of Edmonds, Edmonds, WA 98020, USA	47.8109911267	-122.3901330254	38	https://www.inaturalist.org/observations/32198812
2019	Puget Sound, Edmonds, WA, US	47.818625	-122.37822		https://www.inaturalist.org/observations/30109234
2019	98376, Quilcene, WA, US	47.8221866667	-122.7940616667	50	https://www.inaturalist.org/observations/28125071
2019	Snohomish County, US-WA, US	47.8782965768	-122.3339133634	112	https://www.inaturalist.org/observations/24353291
2019	532 Harbor Defense Way, Port Townsend, WA, US	48.136080111	-122.7613076527	47	https://www.inaturalist.org/observations/30511143
2019	Port Angeles, WA, USA	48.139888	-123.478928	Aprox.	Instagram - buddhagirl2
2019	Salish Sea	48.316609	-123.177269	Aprox.	Instagram - eaglewingtours
2019	Capital, BC, Canada	48.3342438664	-123.5983906148	299	https://www.inaturalist.org/observations/27348295
2019	Strait of Georgia, Metchosin, BC, CA	48.3495966667	-123.5417866667	5	https://www.inaturalist.org/observations/34148282
2019	Vancouver Island, Metchosin, BC, CA	48.383386297	-123.5070939462	16	https://www.inaturalist.org/observations/31439951
2019	Strait of Juan de Fuca, BC, CA	48.38819779	-123.9423783874	48	https://www.inaturalist.org/observations/32009506
2019	Oak Bay, BC, Canada	48.4072074516	-123.318423517	263	https://www.inaturalist.org/observations/30725708
2019	Victoria, BC, Canada	48.4140568418	-123.3851524483	15	https://www.inaturalist.org/observations/25237351
2019	Strait of Georgia, Oak Bay, BC, CA	48.4365927223	-123.2980833374	116	https://www.inaturalist.org/observations/29732687
2019	Oak Bay, BC, Canada	48.4371663881	-123.2942809537	263	https://www.inaturalist.org/observations/27373310
2019	4546 Gordon Point Dr, Victoria, BC, CA	48.4896666667	-123.3034283333	65	https://www.inaturalist.org/observations/28736747
2019	Strait of Georgia, Saanich, BC, CA	48.49717167	-123.33338	8	https://www.inaturalist.org/observations/35563633
2019	San Juan County, WA, USA	48.5173094574	-123.1517679976	13	https://www.inaturalist.org/observations/31244813
2019	8 Brown Is, , WA, US	48.5355509718	-123.0022731689	36	https://www.inaturalist.org/observations/28071084
2019	Friday Harbor, WA 98250, USA	48.5408876142	-123.1604098901	132	https://www.inaturalist.org/observations/29179070
2019	San Juan Island, Friday Harbor, WA, US	48.5461083333	-123.0119777833	65	https://www.inaturalist.org/observations/34046978
2019	Gowlland Tod, CA-BC-CP, CA-BC, CA	48.5600420553	-123.4683593304	1195	https://www.inaturalist.org/observations/28098877
2019	Strait of Georgia, Central Saanich, BC, CA	48.561055	-123.4692083333	48	https://www.inaturalist.org/observations/28032036
2019	The Butchart Gardens, Central Saanich, BC, CA	48.5610955408	-123.4685566485	16	https://www.inaturalist.org/observations/28019392
2019	905 Grilse Lane, Brentwood Bay, BC V8M 1B5, Canada	48.5710907151	-123.463556841	44	https://www.inaturalist.org/observations/30400883
2019	898 Marchant Rd, , BC, CA	48.5724333333	-123.4626783333	16	https://www.inaturalist.org/observations/30138336
2019	Strait of Georgia, BC, CA	48.5724716667	-123.4634783333	24	https://www.inaturalist.org/observations/32736318
2019	Mitchell Bay, WA, US	48.572657586	-123.1667624549	233	https://www.inaturalist.org/observations/33846079
2019	Friday Harbor, WA 98250, USA	48.6108093262	-123.1527557373		https://www.inaturalist.org/observations/31197768
2019	Capital, BC, Canada	48.6882444444	-123.4096	5	https://www.inaturalist.org/observations/29005372
2019	Swartz Bay, BC, Canada	48.6889174801	-123.4118710209	874	https://www.inaturalist.org/observations/69323324
2019	Southern Gulf Islands, BC, Canada	48.6895025522	-123.4092642367	4	https://www.inaturalist.org/observations/28682648
2019	Alberni-Clayoquot A, BC, Canada	48.7220532418	-125.0678832829	526	https://www.inaturalist.org/observations/29096162
2019	1699 Cowichan Bay Rd, , , CA	48.7418719087	-123.6186887626	42	https://www.inaturalist.org/observations/29028502
2019	Capital, BC, Canada	48.755568565	-123.3649790068	977	https://www.inaturalist.org/observations/31481296
2019	Southern Gulf Islands, , BC, CA	48.8070403622	-123.2033438785	312	https://www.inaturalist.org/observations/30826721
2019	Bamfield Inlet, CA	48.8332783333	-125.1367638333	5	https://www.inaturalist.org/observations/33822210
2019	Mayne Island, BC, CA	48.8506852448	-123.3085417798	48	https://www.inaturalist.org/observations/31870695
2019	Campbell Bay, Mayne Island, BC, Canada	48.8557639446	-123.2528286768		https://www.inaturalist.org/observations/30052298
2019	Capital, CA-BC, CA	48.8853416443	-123.3900680542		https://www.inaturalist.org/observations/30436643
2019	Capital, CA-BC, CA	48.88631895	-123.390320836	6	https://www.inaturalist.org/observations/26605378
2019	SW Canada	48.904366	-125.757401		www.gbif.org, gbifID 3065290513
2019	Ucluelet, BC, Canada	48.9430885315	-125.545753479		https://www.inaturalist.org/observations/29320117
2019	Pacific Rim National Park Reserve, Ucluelet, , CA	48.9435083333	-125.54532	10	https://www.inaturalist.org/observations/28531788
2019	Southern Gulf Islands, CA	48.94463	-123.5584116667	6	https://www.inaturalist.org/observations/31937997
2019	Alberni-Clayoquot, BC, Canada	48.9452424959	-125.5448678551	15	https://www.inaturalist.org/observations/28101955
2019	Cowichan Valley H, BC, Canada	49.0496365025	-123.7599097565	349	https://www.inaturalist.org/observations/32367950
2019	1641 El Verano Dr, , BC, CA	49.1371377371	-123.7850642672	357	https://www.inaturalist.org/observations/29340537
2019	Tofino, BC, Canada	49.1529842	-125.9066184	3600	https://www.inaturalist.org/observations/68257717
2019	Tofino, BC, Canada	49.153348	-125.915496	Aprox.	Instagram - micah.g.photography
2019	281 Judges Row, Qualicum Beach, , CA	49.3578633333	-124.4347533333	6	https://www.inaturalist.org/observations/29254787
2019	SW Canada	49.396465	-126.900368		www.gbif.org, gbifID 3066144721
2019	Lions Bay, BC, Canada	49.4602559996	-123.2383532077	5626	https://www.inaturalist.org/observations/25584599
2019	Sechelt Inlet, Sechelt (Part), , CA	49.4835499693	-123.7580364054	124	https://www.inaturalist.org/observations/27548036
2019	SW Canada	51.797416	-128.37295		www.gbif.org, gbifID 3063087714
2019	Queen Charlotte Sound, CA	52.2307583333	-128.0064861167	24	https://www.inaturalist.org/observations/32013272
2019	Kitimat-Stikine, BC, Canada	53.145358	-128.478197		https://www.inaturalist.org/observations/31756381
2019	Sitka, AK, USA	56.9551874959	-135.453902596	2738	https://www.inaturalist.org/observations/48302814
2019	Sitka, AK, USA	56.99004098	-135.71255322		https://www.inaturalist.org/observations/32657163
2019	Sitka, Alaska, United States	57.1578302399	-135.74960304		https://www.inaturalist.org/observations/31162697
2020	Litoral de Bañabé, Adeje	28.084733	-16.737429	Aprox.	Moro et al., 2020
2020	Las Palmas, ES-CN, ES	28.9190473761	-13.6653720021	99	https://www.inaturalist.org/observations/79673863
2020	Las Palmas, ES-CN, ES	28.9202168985	-13.6717736584	60	https://www.inaturalist.org/observations/79697710
2020	Las Palmas, ES-CN, ES	28.9202954743	-13.6717214246	60	https://www.inaturalist.org/observations/81361771
2020	Fishermans Cove, CA, US	33.4448492008	-118.4842948758	31	https://www.inaturalist.org/observations/66839782
2020	Santa Barbara Channel, CA, US	34.0315555024	-119.6954716667	20	https://www.inaturalist.org/observations/66799420
2020	North Pacific Ocean, CA, US	35.4519116667	-120.9516533333	42	https://www.inaturalist.org/observations/67049230
2020	Camp Bay - Gibraltar	36.118992	-5.356767	Aprox.	https://www.facebook.com/821765914641266/videos/691954958019634
2020	Carmel-By-The-Sea, CA 93923, USA	36.5201556905	-121.9396799058	73	https://www.inaturalist.org/observations/67072285
2020	Pacific Grove, CA, USA	36.6192631	-121.94144009	3	https://www.inaturalist.org/observations/66109399
2020	Monterey Bay, Pacific Grove, CA, US	36.6372577286	-121.9307381968	132	https://www.inaturalist.org/observations/37904494
2020	Monterey County, CA, USA	36.8159513031	-121.843103003	31	https://www.inaturalist.org/observations/66118925
2020	San Mateo County, CA, USA	37.5017368659	-122.4812981165	80	https://www.inaturalist.org/observations/38820177
2020	Lagoa, São Miguel Island, Azores, Portugal	37.741225	-25.573640	Aprox.	B.I. Magalhães
2020	Lagoa, São Miguel Island, Azores, Portugal	37.741226	-25.573641	Aprox.	B.I. Magalhães
2020	Sesimbra, Portugal	38.432134	-9.099698	Aprox.	Rui Bernardo, https://www.facebook.com/rui.bernardo.5/posts/10158634536727243
2020	Boca das Caldeirinhas, Faial, Azores	38.516656	-28.626634	Aprox.	Nuno Vasco Rodrigues
2020	Porto Pim, Faial, Azores	38.524945	-28.626021		Tiago Henriques
2020	Ilhéu das Cabras, Terceira	38.631929	-27.145654	Aprox.	João Bruges
2020	Baía das Contendas, Terceira, Azores	38.642572	-27.089213	Aprox.	GelAvista, https://www.facebook.com/permalink.php?story_fbid=3499465496789350&id=1040242599378331
2020	Baia das Contendas, Terceira, Azores	38.642966	-27.089251	Aprox.	João Bruges
2020	West of Monte do Brasil, Terceira, Azores	38.643154	-27.235179	Aprox.	João Paulo Rocha
2020	Terceira Island, Azores, Portugal	38.646822	-27.211200	Aprox.	João Rocha
2020	Terceira Island, Azores, Portugal	38.646824	-27.21121	Aprox.	João Rocha
2020	Porto Judeu, Terceira Island, Azores, Portugal	38.643933	-27.131678	Aprox.	João Rocha
2020	Baía da Salga, Terceira, Azores	38.651536	-27.217474	Aprox.	GelAvista, https://www.facebook.com/permalink.php?story_fbid=3517923878276845&id=1040242599378331
2020	Baía da Salga, Terceira, Azores	38.651539	-27.217477	Aprox.	João Rocha, GelAvista, https://www.facebook.com/permalink.php?story_fbid=3437097903026110&id=1040242599378331
2020	Baía do Fanal, Monte Brasil, Terceira, Açores	38.651902	-27.230930	Aprox.	Raquel Rodrigues, GelAvista, https://www.facebook.com/permalink.php?story_fbid=3185715364831033&id=1040242599378331
2020	Baia do Fanal, Terceira, Azores	38.65193	-27.230930	Aprox.	João Paulo Rocha
2020	Santo Amaro, Terceira, Azores	38.652085	-27.186839	Aprox.	João Paulo Rocha
2020	Negrito, Cinco Ribeiras, Terceira, Azores	38.654329	-27.281582	Aprox.	Raquel Rodrigues, GelAvista, https://www.facebook.com/permalink.php?story_fbid=3205016532900916&id=1040242599378331
2020	Cinco Ribeiras, Terceira, Azores	38.675004	-27.328267	Aprox.	João Paulo Rocha, GelAvista, https://www.facebook.com/permalink.php?story_fbid=3593813144021251&id=1040242599378331
2020	Porto Martins, Terceira, Azores	38.685655	-27.055344	Aprox.	João Paulo Rocha
2020	Outside the pontoon, Praia da Vitória Bay, Terceira, Azores	38.728826	-27.050002	Aprox.	João Bruges
2020	Baixa do Ferreiro de Fora, Graciosa, Azores	39.089766	-27.996260	Aprox.	Guy Costa
2020	NE USA	42.030	-70.170		www.jellywatch.org
2020	Pacific Ocean, Coos Bay, OR, US	43.3219063869	-124.3873098356	65	https://www.inaturalist.org/observations/55242819
2020	Newport	44.6367835893	-124.0534503758	8415	https://www.inaturalist.org/observations/59119495
2020	North Pacific Ocean, Newport, OR, US	44.70533	-124.06176667	24	https://www.inaturalist.org/observations/48809015
2020	Lincoln County, OR, USA	44.8144052457	-124.0668684488	80	https://www.inaturalist.org/observations/61537004
2020	Lincoln City, OR 97367, USA	44.9275357	-124.0252137	6	https://www.inaturalist.org/observations/51417529
2020	NW USA	44.946617	-124.71655	100	https://www.inaturalist.org/observations/73577404
2020	NW 11th Ave, Rockaway Beach, OR, US	45.62706667	-123.94353667	79	https://www.inaturalist.org/observations/64978771
2020	Nehalem, OR, US	45.7254416667	-123.9434133333	4	https://www.inaturalist.org/observations/66864197
2020	North Pacific Ocean, Arch Cape, OR, US	45.8272292605	-123.9627146815	10	https://www.inaturalist.org/observations/63721685
2020	NW USA	46.9213280082	-124.4187707641	5	https://www.inaturalist.org/observations/59914410
2020	Washington Beach Ave, Bremerton, WA, US	47.56373667	-122.62312167	9	https://www.inaturalist.org/observations/49917652
2020	Hood Canal, Silverdale, WA, US	47.663540682	-122.7720128395	22	https://www.inaturalist.org/observations/53493204
2020	Jefferson County, WA, USA	47.7028083333	-122.7821083333		https://www.inaturalist.org/observations/56657464
2020	Jefferson County, US-WA, US	47.7033083333	-122.78335		https://www.inaturalist.org/observations/50438730
2020	Richmond Beach, Shoreline, WA, US	47.7645851148	-122.3858044656	257	https://www.inaturalist.org/observations/71585415
2020	The Bowl of Edmonds, Edmonds, WA 98020, USA	47.8137660409	-122.3862561258	12	https://www.inaturalist.org/observations/63547855
2020	Jefferson County, WA, USA	48.1407138671	-122.797695434	122	https://www.inaturalist.org/observations/41323736
2020	Port Angeles, WA, USA	48.1413964662	-123.4310892162	4	https://www.inaturalist.org/observations/63787640
2020	Freshwater Bay, WA, US	48.14408883	-123.63783833	5	https://www.inaturalist.org/observations/59595508
2020	Freshwater Bay, WA, US	48.1482725032	-123.6403625273	30	https://www.inaturalist.org/observations/59600982
2020	Freshwater Bay, WA, US	48.14858883	-123.63996167	10	https://www.inaturalist.org/observations/59600722
2020	WA, US	48.1590611667	-123.828925		https://www.inaturalist.org/observations/55058845
2020	Crescent Bay, WA, US	48.1659254529	-123.7063695842	10	https://www.inaturalist.org/observations/58745760
2020	Clallam County, WA, USA	48.1765455349	-123.1307292357	9	https://www.inaturalist.org/observations/60108869
2020	Creyke Point Roche Cove Regional Park - Parking Lot East Galloping Goose Trail Sooke, BC V9Z 0Z3, Canada	48.3257836427	-123.6300945282	61	https://www.inaturalist.org/observations/58994927
2020	Vancouver Island, Metchosin, BC, CA	48.34071667	-123.54643333	10	https://www.inaturalist.org/observations/51902877
2020	Metchosin, BC, Canada	48.357568152	-123.5399642587	256	https://www.inaturalist.org/observations/58105853
2020	Strait of Georgia, Metchosin, BC, CA	48.3675723701	-123.5172900331	20331	https://www.inaturalist.org/observations/64742315
2020	Strait of Georgia, Victoria, BC, CA	48.406660564	-123.347946812	43	https://www.inaturalist.org/observations/46046022
2020	Trafalgar Park, Victoria, BC, CA	48.4075083333	-123.3199783333		https://www.inaturalist.org/observations/37723132
2020	Capital, BC, Canada	48.407826207	-123.3731603734	1655	https://www.inaturalist.org/observations/65436765
2020	Vancouver Island, Victoria, BC, CA	48.4093447603	-123.3767329379	357	https://www.inaturalist.org/observations/53758466
2020	Kitty Islet	48.4107839786	-123.3080376685	263	https://www.inaturalist.org/observations/57611265
2020	Victoria, BC, Canada	48.412196	-123.390784	14	https://www.inaturalist.org/observations/54309202
2020	Strait of Georgia, Victoria, BC, CA	48.4128242398	-123.3898480582	357	https://www.inaturalist.org/observations/58380271
2020	Victoria, BC V8V 1A1, Canada	48.413054	-123.390196		https://www.inaturalist.org/observations/60220658
2020	Strait of Georgia, Victoria, BC, CA	48.413119	-123.389017	142	https://www.inaturalist.org/observations/64503128
2020	Victoria, BC, Canada	48.4136607173	-123.386610006	73	https://www.inaturalist.org/observations/58484832
2020	Victoria, BC, Canada	48.4145516743	-123.3854816953	19	https://www.inaturalist.org/observations/62505305
2020	Capital, CA-BC, CA	48.4169480567	-123.4057709947	863	https://www.inaturalist.org/observations/49990570
2020	Vancouver Island, Victoria, BC, CA	48.420045	-123.41407		https://www.inaturalist.org/observations/58727715
2020	North Pacific Ocean, WA, US	48.42184167	-122.67324667	5	https://www.inaturalist.org/observations/58573660
2020	Victoria	48.424056223	-123.3419068234	65	https://www.inaturalist.org/observations/50215366
2020	Oak Bay Marina	48.4242475589	-123.3028023845	15	https://www.inaturalist.org/observations/65924146
2020	Oak Bay, BC, Canada	48.4243557505	-123.303055814	44	https://www.inaturalist.org/observations/55348597
2020	Capital, CA-BC, CA	48.4254333694	-123.3019147038	342	https://www.inaturalist.org/observations/57361474
2020	Oak Bay, BC, Canada	48.4306650598	-123.3036991954	1444	https://www.inaturalist.org/observations/68395051
2020	Strait of Georgia, Oak Bay, BC, CA	48.4354083333	-123.3013166667		https://www.inaturalist.org/observations/50293996
2020	Oak Bay, BC, Canada	48.4369044383	-123.296544902	31	https://www.inaturalist.org/observations/51664282
2020	Vancouver Island, Victoria, BC, CA	48.4374854865	-123.2949643605	184	https://www.inaturalist.org/observations/52617114
2020	Vancouver Island, Victoria, BC, CA	48.4375328556	-123.2942481374	4	https://www.inaturalist.org/observations/46005482
2020	Vancouver Island, Victoria, BC, CA	48.4376666667	-123.2938616667		https://www.inaturalist.org/observations/59524668
2020	Oak Bay, BC, Canada	48.437853	-123.291812	187	https://www.inaturalist.org/observations/61273225
2020	Victoria	48.4379243496	-123.2926549873	8	https://www.inaturalist.org/observations/50215395
2020	Cattle Point, Uplands Park, Oak Bay, BC	48.4380083333	-123.2915866667		https://www.inaturalist.org/observations/52173119
2020	Chatham Islands, BC, CA	48.43993	-123.245995	10	https://www.inaturalist.org/observations/61459151
2020	Cattle Point Rd, Friday Harbor, WA 98250, USA	48.4506445	-122.963308	179	https://www.inaturalist.org/observations/63035623
2020	Cadboro Bay, Victoria, BC, Canada	48.45639148	-123.2979894483		https://www.inaturalist.org/observations/60640976
2020	Goldstream Provincial Park, Langford, BC, CA	48.4606692231	-123.5446849323	32	https://www.inaturalist.org/observations/55848848
2020	Vancouver Island, Victoria, BC, CA	48.464056779	-123.2792646631	8	https://www.inaturalist.org/observations/47543678
2020	Telegraph Cove, Cadboro Bay, Victoria, BC, Canada	48.4645253004	-123.2797335294	173	https://www.inaturalist.org/observations/49039332
2020	Telegraph Cove, Cadboro Bay, Victoria, BC, Canada	48.4645253004	-123.2797335294	173	https://www.inaturalist.org/observations/49039381
2020	Telegraph Cove, Cadboro Bay, Victoria, BC, Canada	48.4645253004	-123.2797335294	173	https://www.inaturalist.org/observations/63134601
2020	Cadboro Bay, Victoria, BC, Canada	48.4652498151	-123.2806284598	148	https://www.inaturalist.org/observations/58293786
2020	Cadboro Bay, Victoria, BC, Canada	48.4653235543	-123.2805210038	164	https://www.inaturalist.org/observations/58293788
2020	Arbutus at Qu. Alexandra Childrens Hosp., Cadboro Bay, BC V8N 1V7, Canada	48.4712305556	-123.2995944444		https://www.inaturalist.org/observations/49860151
2020	4038 Locarno Ln, Victoria, BC V8N 1V3, Canada	48.47464	-123.30014		https://www.inaturalist.org/observations/54462805
2020	Capital, CA-BC, CA	48.47581095	-123.30139437	17	https://www.inaturalist.org/observations/51002660
2020	Strait of Georgia, Saanich, BC, CA	48.4776640067	-123.3014248025	230	https://www.inaturalist.org/observations/51310567
2020	Arbutus at Ebony, Saanich, BC V8N 1V3, Canada	48.4777388889	-123.3029972222		https://www.inaturalist.org/observations/49860334
2020	Victoria	48.4806060791	-123.301361084		https://www.inaturalist.org/observations/56297602
2020	Glencoe Cove Park, Victoria, BC, CA	48.4873524779	-123.3013176586	25	https://www.inaturalist.org/observations/50750171
2020	Glencoe Cove Park, Victoria, BC, CA	48.4876205586	-123.3021585179	5	https://www.inaturalist.org/observations/50515894
2020	Friday Harbor, WA 98250, USA	48.4886662084	-122.9774275795	3337	https://www.inaturalist.org/observations/53125447
2020	Victoria	48.4898713138	-123.3035317405	94	https://www.inaturalist.org/observations/62823248
2020	Friday Harbor, WA 98250, USA	48.4996138889	-123.0180222222		https://www.inaturalist.org/observations/51054119
2020	North Pacific Ocean, WA, US	48.5055018422	-123.1417096987	483	https://www.inaturalist.org/observations/52067717
2020	801â€“837 Westside Rd, Friday Harbor, WA, US	48.50685333	-123.14199833		https://www.inaturalist.org/observations/53562509
2020	801â€“837 Westside Rd, Friday Harbor, WA, US	48.50685333	-123.14199833		https://www.inaturalist.org/observations/53630893
2020	Capital, CA-BC, CA	48.5114293	-123.3602766	2599	https://www.inaturalist.org/observations/52542501
2020	5195 Beryl Rd, Saanich, BC, CA	48.5253779984	-123.3656999042	65	https://www.inaturalist.org/observations/53214006
2020	Friday Harbor, WA 98250, USA	48.5365834332	-123.0166273937	69	https://www.inaturalist.org/observations/58861813
2020	Port of Friday Harbor, WA, US	48.54000091	-123.01462554	357	https://www.inaturalist.org/observations/63769169
2020	Strait of Juan de Fuca, BC, CA	48.54745833	-124.44186333	5	https://www.inaturalist.org/observations/57849265
2020	Strait of Georgia, Highlands, CA	48.5531157744	-123.5205314551	2180	https://www.inaturalist.org/observations/62150318
2020	Strait of Georgia, Highlands, BC, CA	48.5552048061	-123.5061555876	16	https://www.inaturalist.org/observations/48730218
2020	Gowlland Tod Provincial Park, Highlands, BC, CA	48.55545	-123.50585333	11	https://www.inaturalist.org/observations/52641252
2020	North Pacific Ocean, WA, US	48.55836333	-123.17413333	5	https://www.inaturalist.org/observations/56335944
2020	Strait of Georgia, Saanich, BC, CA	48.56031167	-123.468995	6	https://www.inaturalist.org/observations/61043993
2020	Brentwood Bay, BC, Canada	48.5608416124	-123.469776007	61	https://www.inaturalist.org/observations/47072250
2020	Brentwood Bay, BC, Canada	48.5609321189	-123.4694033861	17	https://www.inaturalist.org/observations/52804623
2020	Brentwood Bay, BC, Canada	48.5609463201	-123.4694121033	5	https://www.inaturalist.org/observations/52852402
2020	Brent Wood Bay, BC	48.577077	-123.472040	Aprox.	Instagram - twinklepixx
2020	Capital, BC, Canada	48.6015646072	-123.4960114539	2345	https://www.inaturalist.org/observations/63107754
2020	San Juan County, WA, USA	48.6134944332	-122.7736832947	5077	https://www.inaturalist.org/observations/53917689
2020	Spieden Channel, WA, US	48.6161922896	-123.1640539007	54	https://www.inaturalist.org/observations/52858620
2020	North Saanich	48.6260424555	-123.4801132811		https://www.inaturalist.org/observations/55049638
2020	Southern Gulf Islands, North Saanich, BC, CA	48.63236167	-123.40893667	65	https://www.inaturalist.org/observations/51622148
2020	Southern Gulf Islands, Sidney, BC, CA	48.6475726018	-123.3939060707	65	https://www.inaturalist.org/observations/52710199
2020	Mill Bay, BC, Canada	48.6478555469	-123.5513639823	5	https://www.inaturalist.org/observations/54999535
2020	Saanich Inlet, British Columbia, Canada	48.6487661	-123.5042512	6684	https://www.inaturalist.org/observations/62052889
2020	Sidney, BC, Canada	48.6502411	-123.399005	2505	https://www.inaturalist.org/observations/63527590
2020	San Juan County, WA, USA	48.6662583333	-123.1800883333		https://www.inaturalist.org/observations/56127758
2020	Southern Gulf Islands, BC, Canada	48.6821243167	-123.3909617935	19	https://www.inaturalist.org/observations/54452807
2020	Strait of Georgia, North Saanich, BC, CA	48.6883640655	-123.4099407284	42	https://www.inaturalist.org/observations/58969401
2020	Southern Gulf Islands, North Saanich, BC, CA	48.68974667	-123.48490333	4	https://www.inaturalist.org/observations/61588686
2020	North Saanich, BC, Canada	48.690129889	-123.4854409891	12	https://www.inaturalist.org/observations/56861267
2020	Rosario Strait, WA, US	48.70004667	-122.83833333	5	https://www.inaturalist.org/observations/52069910
2020	Gowlland Point	48.7368397142	-123.1834072349	122	https://www.inaturalist.org/observations/46035484
2020	Gowlland Point	48.7368397142	-123.1834072349	122	https://www.inaturalist.org/observations/46037281
2020	Gowlland Point	48.7368397142	-123.1834072349	122	https://www.inaturalist.org/observations/46037302
2020	Peter's Cove S., Pender Island	48.7383387241	-123.233838213	244	https://www.inaturalist.org/observations/51436821
2020	Peter's Cove S., Pender Island	48.7383387241	-123.233838213	244	https://www.inaturalist.org/observations/52533864
2020	Peter's Cove3, Pender Island, B.C.	48.7387177893	-123.2345463136	31	https://www.inaturalist.org/observations/48387794
2020	Genoa Bay	48.757106	-123.595932	Aprox.	Instagram - marcy_horswill
2020	Boat Nook, Pender Island, British Columbia, Canada	48.7663564072	-123.3024321779	122	https://www.inaturalist.org/observations/47347095
2020	Strait of Georgia, BC, CA	48.7706046651	-123.314229136	20	https://www.inaturalist.org/observations/60477700
2020	Pender Island, BC, CA	48.7930920447	-123.3092344607	664	https://www.inaturalist.org/observations/54552666
2020	Ella Bay, Pender Island, BC, Canada	48.7943685501	-123.311078746	31	https://www.inaturalist.org/observations/54861008
2020	SW Canada	48.810	-123.390		www.jellywatch.org
2020	Cowichan Valley, BC, Canada	48.8147503683	-123.6094451207	113	https://www.inaturalist.org/observations/60448839
2020	Barkley Sound, Alberni-Clayoquot A, CA	48.8371991698	-125.1445174296	305	https://www.inaturalist.org/observations/63551623
2020	Strait of Georgia, CA	48.8533095717	-123.4871139134	515	https://www.inaturalist.org/observations/56782151
2020	Capital, BC, Canada	48.8677777778	-123.3138888889		https://www.inaturalist.org/observations/68354929
2020	Capital, CA-BC, CA	48.8679726757	-123.4294109338	24	https://www.inaturalist.org/observations/63439458
2020	Salt Spring Island, BC, CA	48.87112	-123.55641167	48	https://www.inaturalist.org/observations/61596780
2020	Salt Spring Island, BC, CA	48.87112	-123.556625	24	https://www.inaturalist.org/observations/61512856
2020	Capital, BC, Canada	48.8726873601	-123.3031307622	122	https://www.inaturalist.org/observations/50619930
2020	Birch Bay, WA, USA	48.895215	-122.7871630556		https://www.inaturalist.org/observations/55529546
2020	Cowichan Valley, BC, Canada	48.9337329112	-123.7190165247	122	https://www.inaturalist.org/observations/63939058
2020	Wallace Island	48.942454727	-123.5507038236	1985	https://www.inaturalist.org/observations/61213567
2020	Semiahmoo Bay, Blaine, WA, US	48.9766023162	-122.7944632611	186	https://www.inaturalist.org/observations/52113902
2020	Cowichan Valley, BC, Canada	48.9906863333	-123.7579451135	183	https://www.inaturalist.org/observations/63620809
2020	Blaine, WA, USA	48.9908692645	-122.7712438256	178	https://www.inaturalist.org/observations/63774149
2020	Surrey, BC V4A, Canada	49.0089975885	-123.0262897164	231	https://www.inaturalist.org/observations/51436467
2020	Semiahmoo Bay, White Rock, BC, CA	49.01728333	-122.80571667	16	https://www.inaturalist.org/observations/60442621
2020	Pacific Rim National Park Reserve, Alberni-Clayoquot Regional District, CA	49.0321803834	-125.6893568546	529	https://www.inaturalist.org/observations/68793370
2020	O'Hara Lane, Surrey, BC, CA	49.05552783	-122.887475	16	https://www.inaturalist.org/observations/48022522
2020	Strait of Georgia, CA	49.124739192	-123.2614522557	651	https://www.inaturalist.org/observations/48704220
2020	Vancouver Island, Tofino, CA	49.150995131	-125.8949037094	70	https://www.inaturalist.org/observations/63334699
2020	Gabriola Island, Gabriola, BC V0R, Canada	49.1577754	-123.7893348	8750	https://www.inaturalist.org/observations/63926218
2020	Gabriola Island, Gabriola, BC V0R, Canada	49.1577754	-123.7893348	8750	https://www.inaturalist.org/observations/63926219
2020	Nanaimo, BC V9S 4J1, Canada	49.1758059499	-123.9418154955	263	https://www.inaturalist.org/observations/52970794
2020	Beach Estates Park	49.1929637268	-123.9618492499	263	https://www.inaturalist.org/observations/45924540
2020	Nanaimo, BC, Canada	49.1930834003	-123.957106952	31	https://www.inaturalist.org/observations/50613784
2020	Nanaimo, BC, Canada	49.1993655059	-123.9481699527	122	https://www.inaturalist.org/observations/63941348
2020	Nanaimo, BC, Canada	49.1999866252	-123.9487735892	122	https://www.inaturalist.org/observations/63941650
2020	Nanaimo, BC, Canada	49.1999866252	-123.9487735892	122	https://www.inaturalist.org/observations/63941659
2020	Nanaimo, BC, Canada	49.2054206005	-123.9689653689	71	https://www.inaturalist.org/observations/52328365
2020	Nanaimo, BC, Canada	49.2087167276	-123.94559113	135	https://www.inaturalist.org/observations/63620560
2020	Fortune Channel, Clayoquot Sound	49.2103643739	-125.7660334557	2104	https://www.inaturalist.org/observations/58714294
2020	Nanaimo, BC, Canada	49.2167733654	-123.892076934	109	https://www.inaturalist.org/observations/66284136
2020	Strait of Georgia, CA	49.2241947367	-123.9318455088	40888	https://www.inaturalist.org/observations/44313246
2020	Nanaimo, BC, Canada	49.225438452	-123.9475162157	31	https://www.inaturalist.org/observations/50713749
2020	Nanaimo, CA-BC, CA	49.2365716667	-123.96479	3	https://www.inaturalist.org/observations/52649340
2020	Catface Rocks, Clayoquot Sound	49.2435411615	-126.0140703991	526	https://www.inaturalist.org/observations/50851178
2020	Burrard Inlet, Greater Vancouver, CA	49.2801733479	-123.2464405558	6	https://www.inaturalist.org/observations/53995393
2020	Nanaimo, BC, Canada	49.2906986346	-124.1409791895	60	https://www.inaturalist.org/observations/63941901
2020	Nanaimo, BC, Canada	49.2906986346	-124.1409791895	60	https://www.inaturalist.org/observations/63941906
2020	Greater Vancouver, British Columbia, Canada	49.2922883333	-122.8910416667		https://www.inaturalist.org/observations/58910557
2020	Nanaimo, BC, Canada	49.3014587369	-124.170105796	95	https://www.inaturalist.org/observations/63940132
2020	Nanaimo, BC, Canada	49.301732884	-124.1704201695	105	https://www.inaturalist.org/observations/64160318
2020	Indian Arm, Greater Vancouver, CA	49.3068286888	-122.9480338622	158	https://www.inaturalist.org/observations/59325033
2020	49.3109125, -123.0858924, North Vancouver, BC V7M 3K2, Canada	49.311005005	-123.0858055875	169	https://www.inaturalist.org/observations/48282615
2020	Indian Arm, Greater Vancouver, CA	49.3131783333	-122.928695		https://www.inaturalist.org/observations/59136599
2020	Nanaimo, BC, Canada	49.3142751347	-124.2436230183	113	https://www.inaturalist.org/observations/63618432
2020	Nanaimo, BC, Canada	49.3147305492	-124.2440946408	246	https://www.inaturalist.org/observations/63942503
2020	Indian Arm, Greater Vancouver, CA	49.31569167	-122.92833	8	https://www.inaturalist.org/observations/62091639
2020	Alberni-Clayoquot, CA-BC, CA	49.3184046618	-125.8296907688	18973	https://www.inaturalist.org/observations/56485149
2020	Parksville, BC, Canada	49.3193375	-124.3136411	5930	https://www.inaturalist.org/observations/49809416
2020	Island Hwy W at Sutherland, Parksville, BC V9P 1A1, Canada	49.3232826607	-124.3167956918	91	https://www.inaturalist.org/observations/49798716
2020	Horseshoe Bay Park, West Vancouver, BC, CA	49.3750333333	-123.2741166667		https://www.inaturalist.org/observations/50914514
2020	Vancouver Island, CA	49.6475704292	-124.9386515432	96	https://www.inaturalist.org/observations/59837183
2020	Sunshine Coast Regional District, BC, Canada	49.6723256557	-124.1898019087	31	https://www.inaturalist.org/observations/56269710
2020	Cape Lazo, Comox Valley, BC, Canada	49.6954138766	-124.8633127931	31	https://www.inaturalist.org/observations/55464625
2020	Sunshine Coast A, BC, Canada	49.720706181	-124.1819955781	122	https://www.inaturalist.org/observations/54819363
2020	Argonaut Wharf, Campbell River, BC	50.042323	-125.247129	Aprox.	Bryan Chu, https://www.facebook.com/groups/wetpixeluw/permalink/10156812088426017/
2020	Strait of Georgia, Comox-Strathcona J, CA	50.0987571256	-125.186942926	523	https://www.inaturalist.org/observations/64966958
2020	Mount Waddington, BC, Canada	50.533283367	-128.0137524736	31	https://www.inaturalist.org/observations/51428203
2020	Louise Island, CA	52.9131366667	-131.873475		https://www.inaturalist.org/observations/54932602
2020	Louise Island, CA	52.9131366667	-131.873475		https://www.inaturalist.org/observations/54932656
2020	Moresby Island, BC, CA	52.931080379	-131.9304686873	71	https://www.inaturalist.org/observations/54933922
2020	Ketchikan, AK 99901, USA	55.3433691919	-131.6523768422	126	https://www.inaturalist.org/observations/43027234
2020	Sitka, AK, USA	56.8077474757	-135.442041598	31	https://www.inaturalist.org/observations/46289341
2020	Sitka, AK, USA	57.0489912398	-135.3257590851	147	https://www.inaturalist.org/observations/54125797
2021	Las Palmas, ES-CN, ES	28.9189521443	-13.665206708	95	https://www.inaturalist.org/observations/82013276
2021	Outer Santa Barbara Passage, CA, US	32.8280826274	-118.3593983366	23	https://www.inaturalist.org/observations/82833483
2021	San Clemente Island Underwater Range, CA, US	33.0056611167	-118.554025	4	https://www.inaturalist.org/observations/80407751
2021	Avalon, CA 90704, USA	33.3438391338	-118.3206708525	15	https://www.inaturalist.org/observations/72585751
2021	San Pedro Channel, CA, US	33.3492602488	-118.3249768091	91	https://www.inaturalist.org/observations/83745286
2021	Descanso Bay, CA, US	33.3503392683	-118.3269056106	49	https://www.inaturalist.org/observations/69292691
2021	Descanso Bay, CA, US	33.3505482198	-118.3271021857	164	https://www.inaturalist.org/observations/69316602
2021	Santa Barbara Channel, CA, US	34.0507745503	-119.553588131	374	https://www.inaturalist.org/observations/77369984
2021	Embarcadero at Pacific, Morro Bay, CA 93442, USA	35.3644444444	-120.8533		https://www.inaturalist.org/observations/80418388
2021	Monterey, CA, USA	36.6106286677	-121.8883090956	31	https://www.inaturalist.org/observations/68903140
2021	Cabrillo Hwy, Moss Landing, CA, US	36.8122666667	-121.78685	3	https://www.inaturalist.org/observations/80155737
2021	Parque Marinho Professor Luiz Saldanha, Portugal	38.433612	-9.097644	Aprox.	Instagram - ccmar.algarve
2021	Zona balnear da Silveira, Terceira, Azores	38.646286	-27.154209	Aprox.	João Paulo Rocha
2021	Terceira, Azores	38.650544	-27.230317	Aprox.	João Paulo Rocha
2021	Baia do Fanal, Terceira, Azores	38.654530	-27.230641	Aprox.	João Rocha
2021	Biscoitos, Terceira, Azores	38.803663	-27.256951	Aprox.	João Rocha
2021	Westport, CT 06880, USA	41.1097666	-73.3578353997		https://www.inaturalist.org/observations/77062825
2021	Pierce County, US-WA, US	47.0084069732	-122.6675017067	4487	https://www.inaturalist.org/observations/82307688
2021	Boston Harbor, WA	47.140939	-122.904193	Aprox.	Instagram - stellariot901
2021	Totten Inlet, Shelton, WA, US	47.159425	-123.0022361167	133	https://www.inaturalist.org/observations/80450533
2021	Fox Island Fishing Pier, Fox Island, WA, US	47.2286959306	-122.5897887617	92	https://www.inaturalist.org/observations/83061961
2021	Tacoma, WA, USA	47.2470376458	-122.557895738	488	https://www.inaturalist.org/observations/82259046
2021	Dalco Passage, Tacoma, WA, US	47.3057142765	-122.5130610263	41	https://www.inaturalist.org/observations/78501443
2021	Dalco Passage, Tacoma, WA, US	47.305795	-122.5130916667	5	https://www.inaturalist.org/observations/78541655
2021	West End, Tacoma, WA, USA	47.3074574947	-122.51674178	16	https://www.inaturalist.org/observations/83550237
2021	Tacoma, WA, USA	47.3086450541	-122.5202292949	167	https://www.inaturalist.org/observations/82078909
2021	Mason County, WA, USA	47.3606078057	-123.1555316666	8	https://www.inaturalist.org/observations/75368226
2021	Vashon	47.3789291382	-122.4036254883		https://www.inaturalist.org/observations/83706946
2021	Seattle Aquarium, Seattle, WA, US	47.60727	-122.3421866667	32	https://www.inaturalist.org/observations/83518887
2021	Seattle, WA 98101, USA	47.6076472728	-122.3437335715	7	https://www.inaturalist.org/observations/82076337
2021	Seattle, WA 98101, USA	47.6077539656	-122.343743965	3	https://www.inaturalist.org/observations/82076124
2021	Seattle, WA 98101, USA	47.6077951056	-122.3438036442	22	https://www.inaturalist.org/observations/82076236
2021	Pike Place Market, Seattle, WA, USA	47.6080069082	-122.3435518518	14	https://www.inaturalist.org/observations/83051927
2021	Belltown, Seattle, WA, USA	47.614475	-122.3548716667		https://www.inaturalist.org/observations/80542630
2021	Elliott Bay Marina, Seattle, WA, US	47.628495	-122.39593667	5	https://www.inaturalist.org/observations/83873125
2021	Elliott Bay Marina, Seattle, WA, US	47.6287283333	-122.3958666667	5	https://www.inaturalist.org/observations/83678004
2021	Elliott Bay Marina, Seattle, WA, US	47.628795	-122.39538667	65	https://www.inaturalist.org/observations/83873022
2021	Shilshole Bay Entrance Range, Seattle, WA, US	47.6655	-122.4000383333	8	https://www.inaturalist.org/observations/83896168
2021	Washington, US	47.6752433594	-122.2028935359	65	https://www.inaturalist.org/observations/83394113
2021	Washington, US	47.6847452713	-122.3077436069	180	https://www.inaturalist.org/observations/82962164
2021	NW Esplanade, Seattle, WA, US	47.698455	-122.4014366667	5	https://www.inaturalist.org/observations/82797732
2021	Jefferson County, WA, USA	47.7027619721	-122.7821295708	72	https://www.inaturalist.org/observations/76770604
2021	Washington, US	47.7087285105	-122.3256050518	1282	https://www.inaturalist.org/observations/83445853
2021	Crown Hill, Seattle, WA, USA	47.7143313778	-122.3799826205	91	https://www.inaturalist.org/observations/80732310
2021	Jefferson County, WA, USA	47.7191410284	-122.8732746488	2544	https://www.inaturalist.org/observations/81810928
2021	The Bowl of Edmonds, Edmonds, WA 98020, USA	47.8079313769	-122.3921381526	374	https://www.inaturalist.org/observations/82230866
2021	The Bowl of Edmonds, Edmonds, WA 98020, USA	47.8095407806	-122.3894345633	196	https://www.inaturalist.org/observations/82230842
2021	The Bowl of Edmonds, Edmonds, WA 98020, USA	47.8108398608	-122.3892497106	90	https://www.inaturalist.org/observations/82634825
2021	The Bowl of Edmonds, Edmonds, WA 98020, USA	47.8108398608	-122.3892497106	90	https://www.inaturalist.org/observations/82634828
2021	The Bowl of Edmonds, Edmonds, WA 98020, USA	47.8108398608	-122.3892497106	90	https://www.inaturalist.org/observations/82634838
2021	The Bowl of Edmonds, Edmonds, WA 98020, USA	47.8109126095	-122.389076988	100	https://www.inaturalist.org/observations/81592114
2021	The Bowl of Edmonds, Edmonds, WA 98020, USA	47.8109126095	-122.389076988	100	https://www.inaturalist.org/observations/81592115
2021	The Bowl of Edmonds, Edmonds, WA 98020, USA	47.8113719722	-122.389065		https://www.inaturalist.org/observations/81814308
2021	Puget Sound, Edmonds, WA, US	47.8114338807	-122.3891206241	5	https://www.inaturalist.org/observations/83805582
2021	Hood Canal, Poulsbo, WA, US	47.8571283333	-122.5915533333	5	https://www.inaturalist.org/observations/82790447
2021	Jefferson County, WA, USA	48.0891809721	-122.6916517683	31	https://www.inaturalist.org/observations/83082381
2021	Jefferson County, WA, USA	48.0891809721	-122.6916517683	31	https://www.inaturalist.org/observations/83082383
2021	City Pier, Port Angeles, WA, US	48.1209416667	-123.4269866667	16	https://www.inaturalist.org/observations/69437111
2021	Washington, US	48.2634220858	-122.4072644001	15	https://www.inaturalist.org/observations/82437206
2021	Juan de Fuca, BC, Canada	48.3384619372	-123.7067507207	139	https://www.inaturalist.org/observations/74346776
2021	Metchosin, BC, Canada	48.3607305556	-123.535125		https://www.inaturalist.org/observations/79881977
2021	Juan de Fuca, BC, Canada	48.3814119722	-123.5111959722		https://www.inaturalist.org/observations/78626202
2021	Beach Dr, Victoria, CA	48.4110828498	-123.3073351192	31	https://www.inaturalist.org/observations/79149320
2021	Capital, CA-BC, CA	48.412583275	-123.3151277527	19	https://www.inaturalist.org/observations/79088766
2021	Oak Bay, BC, Canada	48.4263374065	-123.3023443877	31	https://www.inaturalist.org/observations/76041797
2021	Uplands Park, Capital, British Columbia, Canada	48.4370408833	-123.2942771667		https://www.inaturalist.org/observations/79607869
2021	Willows Beach, Oak Bay, BC, CA	48.437245	-123.3002383333	4	https://www.inaturalist.org/observations/71271259
2021	Baynes Channel, Oak Bay, CA	48.4374783333	-123.2929616667	10	https://www.inaturalist.org/observations/81949920
2021	Uplands Park, Capital, British Columbia, Canada	48.4374853733	-123.2942441833		https://www.inaturalist.org/observations/79607882
2021	Oak Bay, BC, Canada	48.4375856667	-123.2936333017		https://www.inaturalist.org/observations/79607884
2021	Salish Sea, Oak Bay, CA	48.4377466667	-123.291	4	https://www.inaturalist.org/observations/79086659
2021	Uplands Park, Capital, British Columbia, Canada	48.43778137	-123.2935577133		https://www.inaturalist.org/observations/80186190
2021	Victoria, BC V8R, Canada	48.4378388889	-123.2997		https://www.inaturalist.org/observations/82796569
2021	Uplands Park, Victoria, CA	48.4396055388	-123.2926977799	3	https://www.inaturalist.org/observations/82099027
2021	Washington, US	48.4764981533	-123.1350077963	4	https://www.inaturalist.org/observations/81615143
2021	Arbutus Cove, Saanich, CA	48.478355	-123.3028333333	8	https://www.inaturalist.org/observations/79606112
2021	Capital, CA-BC, CA	48.48681258	-123.30249617	3	https://www.inaturalist.org/observations/79872106
2021	Juan de Fuca, BC, Canada	48.5156773455	-123.5430826619	49	https://www.inaturalist.org/observations/83313638
2021	Juan de Fuca, BC, Canada	48.5163888889	-123.5430555556		https://www.inaturalist.org/observations/81525519
2021	Friday Harbor, WA, US	48.5349521865	-123.0028531396	7	https://www.inaturalist.org/observations/83406209
2021	Port of Friday Harbor, WA, US	48.5364083333	-123.0155861167	165	https://www.inaturalist.org/observations/83571877
2021	Friday Harbor, WA 98250, USA	48.538342	-123.014025		https://www.inaturalist.org/observations/82945399
2021	Friday Harbor, WA 98250, USA	48.5453916667	-123.0121277778		https://www.inaturalist.org/observations/81877486
2021	Gowlland Tod Provincial Park, Highlands, BC, CA	48.5546672571	-123.5052937506	741	https://www.inaturalist.org/observations/81216599
2021	Tod Inlet, Capital, CA	48.55875	-123.46743	48	https://www.inaturalist.org/observations/82756312
2021	Capital, BC, Canada	48.5618568623	-123.4995401441	64	https://www.inaturalist.org/observations/81518583
2021	Brentwood Bay, Central Saanich, CA	48.57086167	-123.463555	10	https://www.inaturalist.org/observations/81980240
2021	Sidney Island Marine Park	48.6321798613	-123.331721044	1750	https://www.inaturalist.org/observations/80067249
2021	Rosario Strait, WA, US	48.6342564233	-122.7867089165	4	https://www.inaturalist.org/observations/81224268
2021	Salish Sea, Capital, CA	48.6436883333	-123.3333883333		https://www.inaturalist.org/observations/80157479
2021	11300 Patricia Bay Hwy, Sidney, BC V8L 3S8, Canada	48.688557	-123.4114384	159	https://www.inaturalist.org/observations/82614126
2021	Saanich Inlet, North Saanich, CA	48.6897238874	-123.4856047918	376	https://www.inaturalist.org/observations/81034254
2021	Saanich Inlet, North Saanich, CA	48.6898932939	-123.4868535325	2057	https://www.inaturalist.org/observations/80841555
2021	Southern Gulf Islands, BC, Canada	48.691192	-123.410611		https://www.inaturalist.org/observations/82382835
2021	San Juan County, WA, USA	48.6919777778	-123.0036388889	3	https://www.inaturalist.org/observations/82106091
2021	San Juan, Washington, United States	48.7295222222	-123.1082916667	5	https://www.inaturalist.org/observations/82106093
2021	San Juan County, US-WA, US	48.73279269	-123.03939595	6	https://www.inaturalist.org/observations/82638133
2021	San Juan County, WA, USA	48.7448361111	-123.0774694444	8	https://www.inaturalist.org/observations/82106090
2021	Russell Island, Salt Spring Island, BC, Canada	48.7486111111	-123.4105555556		https://www.inaturalist.org/observations/80790197
2021	sucia island washington	48.7631713198	-122.9157336122	815	https://www.inaturalist.org/observations/80837649
2021	Thieve's Bay Pender Island Channel Side	48.7706970705	-123.3151495965	4	https://www.inaturalist.org/observations/80197388
2021	Salt Spring Island, BC V8K 1W3, Canada	48.7750903333	-123.3691941944		https://www.inaturalist.org/observations/82491987
2021	Salt Spring Island, BC, Canada	48.7753069722	-123.3666209722		https://www.inaturalist.org/observations/79876939
2021	Panda Bay, Pender Island, BC, Canada	48.7807988491	-123.3123303184	244	https://www.inaturalist.org/observations/74659789
2021	Panda Bay, Pender Island, BC, Canada	48.7807988491	-123.3123303184	244	https://www.inaturalist.org/observations/81660684
2021	Panda Bay, Pender Island, BC, Canada	48.7807988491	-123.3123303184	244	https://www.inaturalist.org/observations/81660685
2021	Grimmer Bay, Pender Island, Capital, BC, Canada	48.7972475852	-123.3096125359	179	https://www.inaturalist.org/observations/76767882
2021	Grimmer Bay, Pender Island, Capital, BC, Canada	48.7972475852	-123.3096125359	179	https://www.inaturalist.org/observations/76767883
2021	Salish Sea, Capital, CA	48.8107921272	-123.4250364145	24	https://www.inaturalist.org/observations/82906916
2021	Port Washington	48.8129997	-123.3203708	179	https://www.inaturalist.org/observations/77854651
2021	Cowichan Valley, BC, Canada	48.8138126993	-123.6061836077	290	https://www.inaturalist.org/observations/82964410
2021	Beaumont Ave, Duncan, BC, CA	48.8151466667	-123.6099616667		https://www.inaturalist.org/observations/81774978
2021	Capital, British Columbia, Canada	48.8652694444	-123.3496638889		https://www.inaturalist.org/observations/80149558
2021	Capital, CA-BC, CA	48.86543	-123.349872	10	https://www.inaturalist.org/observations/82222214
2021	Southern Gulf Islands, BC, Canada	48.8675	-123.3138888889		https://www.inaturalist.org/observations/80452749
2021	Capital, BC, Canada	48.8889335186	-123.3235316041	8	https://www.inaturalist.org/observations/81939579
2021	Retreat Cove, Galiano Island, BC, Canada	48.9412841669	-123.5038045163	39	https://www.inaturalist.org/observations/74472235
2021	Ladysmith, BC, Canada	48.9910275799	-123.8076444081	120	https://www.inaturalist.org/observations/80907717
2021	Ladysmith harbour, Canada	48.995903	-123.807471	Aprox.	Kimberley O'Donnell, https://www.facebook.com/groups/176587492920781/permalink/881158762463647
2021	Ladysmith Community Marina, Ladysmith, CA	48.9961583333	-123.81408	72	https://www.inaturalist.org/observations/80973299
2021	Ladysmith Harbour, Ladysmith, CA	48.99623	-123.814125	16	https://www.inaturalist.org/observations/81488570
2021	Ladysmith Harbour, Ladysmith, CA	48.9962583333	-123.8142	27	https://www.inaturalist.org/observations/82095309
2021	Ladysmith Harbour, Ladysmith, CA	48.9963333333	-123.8145216667	10	https://www.inaturalist.org/observations/80206329
2021	Ladysmith Harbour, Ladysmith, CA	48.996345	-123.8143	15	https://www.inaturalist.org/observations/79890405
2021	Ladysmith Harbour, Ladysmith, CA	48.9964466667	-123.81375	7	https://www.inaturalist.org/observations/79480839
2021	Ladysmith Community Marina, Ladysmith, CA	48.9964866667	-123.8129583333	15	https://www.inaturalist.org/observations/82201378
2021	Ladysmith Harbour, Ladysmith, CA	48.9965366667	-123.8129966667	10	https://www.inaturalist.org/observations/82361660
2021	Ladysmith Harbour, Ladysmith, CA	48.9965833333	-123.81447	21	https://www.inaturalist.org/observations/80172370
2021	Ladysmith Harbour, Ladysmith, CA	48.9965883333	-123.8127133333	13	https://www.inaturalist.org/observations/80172563
2021	Ladysmith Community Marina, Ladysmith, CA	48.9967383333	-123.812645	13	https://www.inaturalist.org/observations/80843656
2021	Ladysmith Harbour, Ladysmith, CA	48.9967716667	-123.813155	28	https://www.inaturalist.org/observations/79584597
2021	Ladysmith Harbour, Ladysmith, CA	48.9967833333	-123.8136666667	8	https://www.inaturalist.org/observations/80172726
2021	Ladysmith Community Marina, Ladysmith, CA	48.9967916667	-123.8125833333	8	https://www.inaturalist.org/observations/80206305
2021	Ladysmith Harbour, Ladysmith, CA	48.9970966667	-123.8122466667	10	https://www.inaturalist.org/observations/81934692
2021	Ladysmith Harbour, Ladysmith, CA	48.9976083333	-123.8128366667	7	https://www.inaturalist.org/observations/82095325
2021	Ladysmith Harbour, Ladysmith, CA	48.99765	-123.812875	11	https://www.inaturalist.org/observations/80172665
2021	Boundary Bay, Delta, BC, CA	49.00560833	-123.02321667	4	https://www.inaturalist.org/observations/79689713
2021	Salish Sea, Capital, CA	49.01268055	-123.578675	433	https://www.inaturalist.org/observations/80117238
2021	Centennial Beach	49.0149628133	-123.0407374352	167	https://www.inaturalist.org/observations/80053632
2021	Greater Vancouver, British Columbia, Canada	49.0155222222	-123.0349722222	12	https://www.inaturalist.org/observations/80295201
2021	Surrey, BC V4A, Canada	49.0183820607	-123.0162448436	1170	https://www.inaturalist.org/observations/79089275
2021	Delta, BC, Canada	49.0209361111	-123.0194555556	8	https://www.inaturalist.org/observations/80295186
2021	Boundary Bay, Surrey, BC, CA	49.0490230244	-122.8863222627	129	https://www.inaturalist.org/observations/80820828
2021	Nanaimo, BC, Canada	49.1139805562	-123.8052982116	15	https://www.inaturalist.org/observations/80895793
2021	Alberni-Clayoquot, BC, Canada	49.1666452055	-125.9647482634	539	https://www.inaturalist.org/observations/82039787
2021	Yarksis Village Site, Keltsmaht Nation	49.1746806491	-125.9642936289	539	https://www.inaturalist.org/observations/80765755
2021	Nanaimo, BC, Canada	49.2169088245	-123.8928315979	167	https://www.inaturalist.org/observations/76858225
2021	Nanaimo, BC, Canada	49.2195059921	-123.9448945339	90	https://www.inaturalist.org/observations/80669840
2021	Nanaimo, BC, Canada	49.2327722379	-123.9617526904	248	https://www.inaturalist.org/observations/79878149
2021	Nanaimo, BC V9V 1K1, Canada	49.2388777778	-123.9808361111		https://www.inaturalist.org/observations/83101705
2021	Rowand Reef - Vancouver, BC - SW Canada	49.276927	-123.159762	Aprox.	Richard Morante, https://www.facebook.com/richard.morante/posts/10165210365375150
2021	Nanaimo, BC, Canada	49.2913350233	-124.1408000997	31	https://www.inaturalist.org/observations/83016785
2021	Nanaimo, BC, Canada	49.291395174	-124.1393620553	183	https://www.inaturalist.org/observations/77411653
2021	Nanaimo, BC, Canada	49.2915388105	-124.1410896133	31	https://www.inaturalist.org/observations/83016728
2021	Salish Sea, Vancouver, BC, CA	49.30344667	-123.13002783	24	https://www.inaturalist.org/observations/80368712
2021	Salish Sea, Nanaimo, CA	49.3209610746	-124.2571437429	7	https://www.inaturalist.org/observations/82741521
2021	Craig Bay, Parksville, CA	49.3219522857	-124.2621467394	675	https://www.inaturalist.org/observations/82975682
2021	Craig Bay, Nanaimo, CA	49.3222872847	-124.2606048584	676	https://www.inaturalist.org/observations/82975720
2021	Rathtrevor Beach Provincial Park	49.3252456741	-124.2620038614	836	https://www.inaturalist.org/observations/82514305
2021	Parksville Bay, Nanaimo, CA	49.328305	-124.3157883333	8	https://www.inaturalist.org/observations/79101424
2021	North Pacific Ocean, Nanaimo, CA	49.3679966667	-124.4915		https://www.inaturalist.org/observations/80986988
2021	Comox Valley, BC, Canada	49.7459185665	-124.9064226565	488	https://www.inaturalist.org/observations/83791885
2021	North Pacific Ocean, Powell River, CA	49.7930357782	-124.4852630407	466	https://www.inaturalist.org/observations/79149157
2021	Finn Cove, Powell River, CA	49.9801607239	-124.7630493924	142	https://www.inaturalist.org/observations/79490039
2021	Quathiaski Cove, Heriot Bay, CA	50.04255	-125.21589667	5	https://www.inaturalist.org/observations/82429636
2021	Quathiaski Cove, Heriot Bay, CA	50.04255	-125.21589667	5	https://www.inaturalist.org/observations/82429711
2021	Quadra Island, Canada	50.112701	-125.207452	Aprox.	Linda Gray, https://www.facebook.com/groups/176587492920781/permalink/881158762463647
